# Supplementary material for: Prevalence of dry eye symptoms and associated risk factors among students at Al-Mustaqbal University, Iraq
Source: PLoS One. 2025 Dec 19;20(12):e0337335. doi: 10.1371/journal.pone.0337335 (PMC12716717; doi:10.1371/journal.pone.0337335)
Supplement: S1 Data — The complete dataset used in the analysis of dry eye symptoms and associated risk factors. (XLSX) [file pone.0337335.s001.xlsx]

## Sheet: Sheet1
Age	Gender	College Department	Academic Year	Daily Digital Device Usage	Primary Device	Eye Redness	Itching or Burning	Blurred Vision	Use of Glasses or Lenses	Dry Eye Diagnosis	Solutions for Symptom Relief
23	Female	Optics Techniques	Fourth	2-4 hours	Laptop	No	No	Yes	No	Yes	None
19	Male	Optics Techniques	First	5-7 hours	Laptop	Yes	Yes	No	No	Yes	None
22	Female	Optics Techniques	Third	5-7 hours	Laptop	Yes	Yes	No	No	No	Eye drops
23	Male	Optics Techniques	Fourth	5-7 hours	Tablet	No	Yes	No	No	Yes	Increasing rest periods
19	Male	Optics Techniques	First	More than 7 hours	Tablet	Yes	Yes	Yes	Yes	Yes	Changing screen settings
23	Female	Optics Techniques	Fourth	Less than 2 hours	Smartphone	Yes	Yes	No	Yes	No	Eye drops
20	Female	Optics Techniques	Second	5-7 hours	Smartphone	Yes	Yes	No	Yes	Yes	Increasing rest periods
23	Female	Optics Techniques	Fourth	2-4 hours	Laptop	Yes	Yes	Yes	No	No	Eye drops
22	Female	Optics Techniques	Third	More than 7 hours	Tablet	Yes	Yes	Yes	No	Yes	Eye drops
23	Female	Optics Techniques	Fourth	Less than 2 hours	Smartphone	Yes	Yes	Yes	Yes	Yes	Changing screen settings
23	Female	Optics Techniques	Fourth	5-7 hours	Smartphone	Yes	Yes	Yes	Yes	No	Eye drops
23	Female	Optics Techniques	Fourth	5-7 hours	Laptop	Yes	Yes	Yes	No	Yes	Increasing rest periods
23	Female	Optics Techniques	Fourth	Less than 2 hours	Laptop	Yes	Yes	Yes	Yes	Yes	Changing screen settings
23	Female	Optics Techniques	Fourth	Less than 2 hours	Smartphone	Yes	Yes	Yes	No	Yes	None
23	Male	Optics Techniques	Fourth	More than 7 hours	Tablet	Yes	Yes	Yes	Yes	Yes	Changing screen settings
19	Female	Optics Techniques	First	2-4 hours	Laptop	Yes	Yes	Yes	Yes	Yes	Increasing rest periods
19	Male	Optics Techniques	First	2-4 hours	Tablet	Yes	No	Yes	No	No	None
22	Male	Optics Techniques	Third	2-4 hours	Smartphone	Yes	Yes	Yes	Yes	No	Increasing rest periods
19	Male	Optics Techniques	First	5-7 hours	Smartphone	Yes	Yes	No	Yes	Yes	None
21	Male	Optics Techniques	Second	Less than 2 hours	Smartphone	No	Yes	Yes	Yes	Yes	Eye drops
22	Female	Optics Techniques	Third	5-7 hours	Tablet	No	Yes	Yes	Yes	No	None
23	Male	Optics Techniques	Fourth	Less than 2 hours	Smartphone	Yes	Yes	Yes	No	Yes	Changing screen settings
23	Female	Optics Techniques	Fourth	5-7 hours	Smartphone	Yes	Yes	Yes	Yes	No	Eye drops
19	Female	Optics Techniques	First	2-4 hours	Tablet	Yes	Yes	Yes	Yes	Yes	Eye drops
23	Female	Optics Techniques	Fourth	2-4 hours	Tablet	Yes	Yes	Yes	Yes	No	None
23	Female	Optics Techniques	Fourth	More than 7 hours	Laptop	Yes	Yes	Yes	Yes	Yes	Eye drops
19	Male	Optics Techniques	First	2-4 hours	Laptop	No	Yes	Yes	Yes	No	Changing screen settings
23	Female	Optics Techniques	Fourth	5-7 hours	Laptop	Yes	Yes	Yes	No	No	None
19	Female	Optics Techniques	First	More than 7 hours	Laptop	Yes	No	No	No	Yes	None
23	Female	Optics Techniques	Fourth	More than 7 hours	Tablet	Yes	Yes	Yes	Yes	Yes	Changing screen settings
21	Male	Optics Techniques	Second	More than 7 hours	Tablet	No	Yes	Yes	No	Yes	Increasing rest periods
21	Male	Optics Techniques	Second	2-4 hours	Smartphone	No	No	No	No	No	None
19	Female	Optics Techniques	First	More than 7 hours	Laptop	Yes	No	No	Yes	Yes	Changing screen settings
21	Female	Optics Techniques	Second	More than 7 hours	Tablet	No	No	No	Yes	No	None
22	Male	Optics Techniques	Third	2-4 hours	Smartphone	Yes	No	No	Yes	Yes	Increasing rest periods
23	Female	Optics Techniques	Fourth	Less than 2 hours	Tablet	Yes	Yes	Yes	Yes	No	None
21	Female	Optics Techniques	Third	2-4 hours	Smartphone	No	No	Yes	Yes	Yes	Changing screen settings
21	Female	Optics Techniques	Third	Less than 2 hours	Smartphone	Yes	No	Yes	No	Yes	Changing screen settings
21	Female	Optics Techniques	Second	Less than 2 hours	Tablet	No	No	Yes	No	No	Eye drops
22	Male	Optics Techniques	Third	2-4 hours	Tablet	Yes	Yes	Yes	Yes	Yes	Changing screen settings
19	Male	Optics Techniques	First	5-7 hours	Laptop	No	No	No	Yes	Yes	Eye drops
23	Male	Optics Techniques	Third	Less than 2 hours	Laptop	Yes	Yes	Yes	No	No	Increasing rest periods
23	Male	Optics Techniques	Fourth	More than 7 hours	Tablet	Yes	Yes	Yes	Yes	Yes	Increasing rest periods
23	Male	Optics Techniques	Fourth	2-4 hours	Tablet	Yes	Yes	Yes	Yes	Yes	Eye drops
23	Female	Optics Techniques	Fourth	More than 7 hours	Smartphone	Yes	Yes	Yes	No	Yes	Eye drops
23	Male	Optics Techniques	Fourth	More than 7 hours	Smartphone	Yes	Yes	Yes	Yes	No	Changing screen settings
23	Male	Optics Techniques	Fourth	More than 7 hours	Smartphone	Yes	Yes	Yes	Yes	No	Increasing rest periods
20	Male	Optics Techniques	Second	2-4 hours	Laptop	Yes	No	Yes	Yes	No	Increasing rest periods
23	Female	Optics Techniques	Fourth	Less than 2 hours	Laptop	Yes	Yes	Yes	No	No	Increasing rest periods
19	Male	Optics Techniques	First	More than 7 hours	Tablet	Yes	Yes	Yes	No	Yes	Increasing rest periods
19	Female	Optics Techniques	First	Less than 2 hours	Tablet	No	No	No	No	No	None
22	Male	Optics Techniques	Third	Less than 2 hours	Tablet	No	No	No	Yes	No	None
23	Male	Optics Techniques	Fourth	Less than 2 hours	Laptop	Yes	Yes	Yes	Yes	No	Increasing rest periods
23	Male	Optics Techniques	Fourth	More than 7 hours	Smartphone	Yes	Yes	Yes	No	No	None
19	Male	Optics Techniques	First	2-4 hours	Tablet	No	No	Yes	Yes	No	None
23	Male	Optics Techniques	Third	Less than 2 hours	Smartphone	Yes	Yes	Yes	Yes	No	Increasing rest periods
19	Male	Optics Techniques	First	Less than 2 hours	Laptop	Yes	Yes	No	No	No	Changing screen settings
22	Female	Optics Techniques	Third	2-4 hours	Laptop	Yes	No	No	Yes	Yes	None
23	Female	Optics Techniques	Fourth	More than 7 hours	Tablet	Yes	Yes	Yes	Yes	Yes	Increasing rest periods
22	Male	Optics Techniques	Third	5-7 hours	Smartphone	Yes	No	No	Yes	Yes	Changing screen settings
23	Female	Optics Techniques	Fourth	More than 7 hours	Tablet	Yes	Yes	Yes	No	No	Eye drops
21	Male	Optics Techniques	Second	5-7 hours	Tablet	No	No	Yes	No	Yes	Eye drops
23	Male	Optics Techniques	Fourth	Less than 2 hours	Laptop	Yes	Yes	Yes	Yes	No	None
22	Female	Optics Techniques	Third	2-4 hours	Laptop	Yes	No	Yes	No	No	Eye drops
20	Male	Optics Techniques	Second	5-7 hours	Smartphone	No	Yes	Yes	No	No	Changing screen settings
23	Female	Optics Techniques	Fourth	2-4 hours	Laptop	Yes	Yes	Yes	No	No	Eye drops
23	Male	Optics Techniques	Fourth	5-7 hours	Smartphone	Yes	Yes	Yes	Yes	No	Eye drops
23	Male	Optics Techniques	Fourth	5-7 hours	Tablet	Yes	Yes	Yes	Yes	Yes	Eye drops
23	Male	Optics Techniques	Fourth	More than 7 hours	Smartphone	Yes	Yes	Yes	No	No	None
22	Male	Optics Techniques	Third	2-4 hours	Smartphone	Yes	Yes	No	No	No	Increasing rest periods
19	Female	Optics Techniques	First	5-7 hours	Smartphone	No	No	No	No	Yes	Eye drops
19	Male	Optics Techniques	First	More than 7 hours	Laptop	Yes	No	Yes	Yes	No	Changing screen settings
20	Female	Optics Techniques	Second	More than 7 hours	Laptop	No	Yes	Yes	No	Yes	Eye drops
20	Female	Optics Techniques	Second	5-7 hours	Tablet	Yes	No	No	Yes	No	None
19	Female	Optics Techniques	First	2-4 hours	Laptop	Yes	Yes	Yes	Yes	No	Increasing rest periods
19	Female	Optics Techniques	First	More than 7 hours	Tablet	No	No	No	No	Yes	Changing screen settings
23	Female	Optics Techniques	Fourth	Less than 2 hours	Smartphone	Yes	Yes	Yes	No	No	Increasing rest periods
19	Male	Optics Techniques	First	More than 7 hours	Laptop	Yes	No	Yes	No	No	Increasing rest periods
19	Female	Optics Techniques	First	2-4 hours	Smartphone	No	No	Yes	Yes	No	Eye drops
19	Female	Optics Techniques	First	5-7 hours	Smartphone	No	Yes	Yes	No	No	Changing screen settings
23	Female	Optics Techniques	Fourth	Less than 2 hours	Smartphone	Yes	Yes	Yes	No	No	Increasing rest periods
21	Male	Optics Techniques	Third	5-7 hours	Smartphone	No	No	No	Yes	Yes	None
22	Female	Optics Techniques	Third	Less than 2 hours	Smartphone	No	Yes	No	Yes	No	Eye drops
23	Male	Optics Techniques	Fourth	Less than 2 hours	Smartphone	Yes	Yes	Yes	No	No	Changing screen settings
23	Female	Optics Techniques	Fourth	More than 7 hours	Smartphone	Yes	Yes	Yes	Yes	No	Eye drops
22	Female	Optics Techniques	Third	2-4 hours	Laptop	Yes	Yes	Yes	Yes	No	Eye drops
23	Female	Optics Techniques	Third	More than 7 hours	Smartphone	Yes	Yes	Yes	Yes	No	Eye drops
21	Female	Optics Techniques	Third	More than 7 hours	Tablet	No	Yes	No	No	Yes	None
21	Female	Optics Techniques	Second	More than 7 hours	Laptop	Yes	Yes	Yes	Yes	No	Changing screen settings
23	Male	Optics Techniques	Fourth	Less than 2 hours	Laptop	Yes	Yes	Yes	No	Yes	None
23	Female	Optics Techniques	Fourth	2-4 hours	Smartphone	Yes	Yes	Yes	No	Yes	Increasing rest periods
19	Female	Optics Techniques	First	More than 7 hours	Laptop	Yes	Yes	No	No	Yes	Increasing rest periods
21	Male	Optics Techniques	Third	Less than 2 hours	Smartphone	Yes	No	Yes	No	No	Eye drops
23	Female	Optics Techniques	Fourth	More than 7 hours	Laptop	Yes	Yes	Yes	Yes	No	None
19	Female	Optics Techniques	First	More than 7 hours	Tablet	Yes	No	No	No	Yes	None
20	Male	Optics Techniques	Second	5-7 hours	Smartphone	Yes	Yes	Yes	No	Yes	Changing screen settings
19	Male	Optics Techniques	First	2-4 hours	Tablet	Yes	Yes	No	Yes	No	Increasing rest periods
22	Female	Optics Techniques	Third	More than 7 hours	Laptop	Yes	No	No	Yes	Yes	None
23	Female	Optics Techniques	Fourth	Less than 2 hours	Smartphone	Yes	Yes	Yes	No	Yes	Eye drops
23	Male	Optics Techniques	Fourth	5-7 hours	Smartphone	Yes	Yes	Yes	No	No	None
20	Male	Optics Techniques	Second	2-4 hours	Laptop	Yes	No	No	No	Yes	Increasing rest periods
22	Female	Optics Techniques	Third	5-7 hours	Smartphone	No	No	No	No	No	None
22	Male	Optics Techniques	Third	2-4 hours	Tablet	Yes	No	Yes	No	Yes	Changing screen settings
23	Female	Optics Techniques	Third	Less than 2 hours	Laptop	Yes	Yes	Yes	Yes	Yes	None
23	Female	Optics Techniques	Fourth	5-7 hours	Tablet	Yes	Yes	Yes	No	Yes	Increasing rest periods
23	Male	Optics Techniques	Fourth	More than 7 hours	Tablet	Yes	Yes	Yes	No	No	Changing screen settings
19	Male	Optics Techniques	First	2-4 hours	Smartphone	No	No	No	No	Yes	Increasing rest periods
23	Male	Optics Techniques	Fourth	Less than 2 hours	Tablet	Yes	Yes	Yes	Yes	No	Changing screen settings
21	Male	Optics Techniques	Third	Less than 2 hours	Laptop	No	No	Yes	No	No	Eye drops
23	Male	Optics Techniques	Fourth	2-4 hours	Laptop	Yes	Yes	Yes	Yes	Yes	Increasing rest periods
23	Male	Optics Techniques	Fourth	2-4 hours	Laptop	Yes	Yes	Yes	No	No	Increasing rest periods
21	Male	Optics Techniques	Second	Less than 2 hours	Tablet	No	No	Yes	No	No	Increasing rest periods
19	Female	Optics Techniques	First	5-7 hours	Smartphone	Yes	No	No	No	Yes	Eye drops
23	Female	Optics Techniques	Fourth	5-7 hours	Smartphone	Yes	Yes	Yes	No	Yes	Eye drops
19	Female	Optics Techniques	First	More than 7 hours	Smartphone	No	Yes	Yes	No	Yes	None
19	Female	Optics Techniques	First	Less than 2 hours	Tablet	Yes	No	Yes	No	No	None
19	Female	Optics Techniques	First	More than 7 hours	Smartphone	No	No	Yes	No	No	None
23	Female	Optics Techniques	Fourth	2-4 hours	Laptop	Yes	Yes	Yes	Yes	No	Eye drops
23	Female	Optics Techniques	Fourth	2-4 hours	Smartphone	Yes	Yes	Yes	No	No	Increasing rest periods
21	Male	Optics Techniques	Third	Less than 2 hours	Smartphone	No	No	No	No	No	Changing screen settings
21	Female	Optics Techniques	Second	2-4 hours	Smartphone	Yes	Yes	Yes	No	No	Changing screen settings
20	Female	Optics Techniques	Second	2-4 hours	Laptop	Yes	No	No	Yes	No	None
23	Male	Optics Techniques	Fourth	5-7 hours	Tablet	Yes	Yes	Yes	Yes	No	Eye drops
20	Female	Optics Techniques	Second	More than 7 hours	Tablet	Yes	Yes	Yes	No	Yes	Eye drops
19	Male	Optics Techniques	First	5-7 hours	Tablet	Yes	Yes	Yes	No	No	Increasing rest periods
19	Male	Optics Techniques	First	2-4 hours	Tablet	No	Yes	Yes	Yes	Yes	None
19	Female	Optics Techniques	First	More than 7 hours	Smartphone	Yes	Yes	Yes	Yes	No	None
19	Male	Optics Techniques	First	5-7 hours	Smartphone	Yes	No	Yes	Yes	Yes	Eye drops
23	Male	Optics Techniques	Fourth	2-4 hours	Tablet	Yes	Yes	Yes	No	Yes	None
23	Male	Optics Techniques	Fourth	Less than 2 hours	Tablet	Yes	Yes	Yes	No	No	None
23	Female	Optics Techniques	Fourth	2-4 hours	Smartphone	Yes	Yes	Yes	No	No	Increasing rest periods
19	Male	Optics Techniques	First	More than 7 hours	Smartphone	Yes	No	Yes	No	Yes	Eye drops
19	Female	Optics Techniques	First	5-7 hours	Tablet	No	No	No	Yes	No	Changing screen settings
23	Female	Optics Techniques	Fourth	More than 7 hours	Laptop	Yes	Yes	Yes	Yes	Yes	None
23	Male	Optics Techniques	Fourth	More than 7 hours	Laptop	Yes	Yes	Yes	Yes	No	Changing screen settings
23	Female	Optics Techniques	Fourth	More than 7 hours	Laptop	Yes	Yes	Yes	No	No	Increasing rest periods
19	Male	Optics Techniques	First	2-4 hours	Tablet	Yes	Yes	No	No	No	Increasing rest periods
23	Male	Optics Techniques	Fourth	Less than 2 hours	Laptop	Yes	Yes	Yes	Yes	Yes	Increasing rest periods
19	Male	Optics Techniques	First	2-4 hours	Laptop	Yes	Yes	No	Yes	No	None
19	Female	Optics Techniques	First	2-4 hours	Laptop	No	Yes	No	Yes	Yes	None
19	Male	Optics Techniques	First	2-4 hours	Tablet	Yes	No	No	Yes	Yes	None
21	Male	Optics Techniques	Second	More than 7 hours	Laptop	No	Yes	No	Yes	No	Changing screen settings
19	Male	Optics Techniques	First	Less than 2 hours	Tablet	Yes	Yes	Yes	Yes	No	Eye drops
20	Female	Optics Techniques	Second	2-4 hours	Tablet	No	No	No	No	No	Eye drops
22	Male	Optics Techniques	Third	Less than 2 hours	Smartphone	No	Yes	No	No	Yes	Changing screen settings
20	Male	Optics Techniques	Second	Less than 2 hours	Smartphone	Yes	Yes	Yes	Yes	No	Changing screen settings
23	Male	Optics Techniques	Fourth	Less than 2 hours	Smartphone	Yes	Yes	Yes	No	Yes	None
19	Female	Optics Techniques	First	More than 7 hours	Smartphone	Yes	Yes	No	No	No	Changing screen settings
22	Male	Optics Techniques	Third	5-7 hours	Tablet	Yes	Yes	No	Yes	No	Changing screen settings
22	Female	Optics Techniques	Third	Less than 2 hours	Smartphone	Yes	No	No	Yes	Yes	Changing screen settings
23	Male	Optics Techniques	Fourth	5-7 hours	Tablet	Yes	Yes	Yes	No	Yes	Eye drops
22	Female	Optics Techniques	Third	5-7 hours	Smartphone	No	No	Yes	No	No	Changing screen settings
23	Female	Optics Techniques	Fourth	5-7 hours	Tablet	Yes	Yes	Yes	Yes	Yes	Increasing rest periods
19	Female	Optics Techniques	First	2-4 hours	Smartphone	Yes	Yes	Yes	No	Yes	Eye drops
23	Female	Optics Techniques	Fourth	2-4 hours	Smartphone	Yes	Yes	Yes	Yes	Yes	Eye drops
20	Female	Optics Techniques	Second	5-7 hours	Laptop	No	Yes	No	No	Yes	Increasing rest periods
23	Female	Optics Techniques	Fourth	5-7 hours	Laptop	Yes	Yes	Yes	Yes	No	None
19	Female	Optics Techniques	First	More than 7 hours	Tablet	Yes	Yes	Yes	Yes	Yes	Changing screen settings
21	Female	Optics Techniques	Third	2-4 hours	Tablet	Yes	Yes	Yes	Yes	No	Increasing rest periods
21	Female	Optics Techniques	Second	More than 7 hours	Tablet	Yes	No	No	Yes	No	None
21	Female	Optics Techniques	Third	More than 7 hours	Smartphone	No	Yes	Yes	Yes	No	Changing screen settings
19	Female	Optics Techniques	First	5-7 hours	Smartphone	No	Yes	No	Yes	Yes	Changing screen settings
23	Female	Optics Techniques	Fourth	More than 7 hours	Smartphone	Yes	Yes	Yes	No	No	Increasing rest periods
23	Female	Optics Techniques	Fourth	Less than 2 hours	Tablet	Yes	Yes	Yes	No	Yes	None
20	Female	Optics Techniques	Second	Less than 2 hours	Laptop	No	Yes	Yes	No	Yes	Changing screen settings
19	Female	Optics Techniques	First	More than 7 hours	Laptop	Yes	No	Yes	Yes	Yes	Increasing rest periods
23	Female	Optics Techniques	Fourth	More than 7 hours	Smartphone	Yes	Yes	Yes	Yes	Yes	Changing screen settings
23	Female	Optics Techniques	Fourth	Less than 2 hours	Laptop	Yes	Yes	Yes	Yes	Yes	Eye drops
21	Female	Optics Techniques	Third	More than 7 hours	Tablet	No	Yes	Yes	Yes	Yes	Increasing rest periods
19	Female	Optics Techniques	First	2-4 hours	Tablet	No	No	Yes	Yes	No	Eye drops
23	Female	Optics Techniques	Fourth	5-7 hours	Tablet	Yes	Yes	Yes	Yes	Yes	None
19	Female	Optics Techniques	First	5-7 hours	Laptop	Yes	Yes	No	Yes	Yes	Changing screen settings
23	Female	Optics Techniques	Fourth	Less than 2 hours	Tablet	Yes	Yes	Yes	Yes	Yes	Changing screen settings
23	Female	Optics Techniques	Fourth	5-7 hours	Smartphone	Yes	Yes	Yes	No	No	Changing screen settings
23	Female	Optics Techniques	Fourth	More than 7 hours	Smartphone	Yes	Yes	Yes	No	No	Eye drops
22	Female	Optics Techniques	Third	2-4 hours	Tablet	Yes	No	No	No	No	Eye drops
19	Male	Optics Techniques	First	More than 7 hours	Smartphone	Yes	No	Yes	No	Yes	Eye drops
19	Male	Optics Techniques	First	More than 7 hours	Smartphone	No	Yes	No	No	No	Eye drops
23	Female	Optics Techniques	Fourth	5-7 hours	Laptop	Yes	Yes	Yes	No	No	Increasing rest periods
23	Male	Optics Techniques	Third	2-4 hours	Tablet	Yes	Yes	Yes	No	Yes	None
20	Male	Optics Techniques	Second	More than 7 hours	Laptop	No	No	No	Yes	Yes	Changing screen settings
23	Male	Optics Techniques	Fourth	5-7 hours	Tablet	Yes	Yes	Yes	Yes	No	None
22	Female	Optics Techniques	Third	2-4 hours	Tablet	Yes	No	No	Yes	Yes	None
19	Female	Optics Techniques	First	2-4 hours	Smartphone	Yes	No	No	No	Yes	Changing screen settings
23	Male	Optics Techniques	Fourth	More than 7 hours	Smartphone	Yes	Yes	Yes	No	No	Eye drops
22	Male	Optics Techniques	Third	Less than 2 hours	Smartphone	Yes	No	No	Yes	Yes	Changing screen settings
20	Male	Optics Techniques	Second	More than 7 hours	Smartphone	Yes	Yes	No	Yes	Yes	Increasing rest periods
22	Female	Optics Techniques	Third	Less than 2 hours	Tablet	Yes	Yes	Yes	No	Yes	None
23	Female	Optics Techniques	Fourth	2-4 hours	Tablet	Yes	Yes	Yes	Yes	Yes	Increasing rest periods
22	Female	Optics Techniques	Third	5-7 hours	Tablet	Yes	No	No	Yes	Yes	Increasing rest periods
23	Female	Optics Techniques	Fourth	2-4 hours	Tablet	Yes	Yes	Yes	Yes	No	Changing screen settings
23	Female	Optics Techniques	Fourth	5-7 hours	Smartphone	Yes	Yes	Yes	No	Yes	Increasing rest periods
21	Female	Optics Techniques	Second	Less than 2 hours	Tablet	No	No	No	No	No	Changing screen settings
20	Male	Optics Techniques	Second	5-7 hours	Smartphone	Yes	No	Yes	Yes	No	Increasing rest periods
19	Female	Optics Techniques	First	5-7 hours	Smartphone	No	Yes	No	No	No	Eye drops
23	Male	Optics Techniques	Fourth	More than 7 hours	Laptop	Yes	Yes	Yes	Yes	No	Eye drops
19	Female	Optics Techniques	First	Less than 2 hours	Laptop	No	Yes	No	Yes	Yes	Increasing rest periods
23	Male	Optics Techniques	Fourth	Less than 2 hours	Tablet	Yes	Yes	Yes	No	No	Increasing rest periods
23	Female	Optics Techniques	Fourth	Less than 2 hours	Smartphone	Yes	Yes	Yes	Yes	Yes	None
21	Female	Optics Techniques	Third	2-4 hours	Smartphone	No	No	No	Yes	No	Eye drops
19	Female	Optics Techniques	First	Less than 2 hours	Tablet	No	Yes	Yes	Yes	No	None
23	Male	Optics Techniques	Fourth	2-4 hours	Laptop	Yes	Yes	Yes	Yes	Yes	Increasing rest periods
21	Male	Optics Techniques	Second	More than 7 hours	Tablet	Yes	No	No	No	No	Changing screen settings
19	Female	Optics Techniques	First	More than 7 hours	Tablet	No	Yes	Yes	No	Yes	Changing screen settings
21	Female	Optics Techniques	Third	More than 7 hours	Tablet	No	No	No	No	No	Changing screen settings
23	Female	Optics Techniques	Fourth	Less than 2 hours	Smartphone	Yes	Yes	Yes	No	No	Increasing rest periods
19	Male	Optics Techniques	First	5-7 hours	Laptop	No	Yes	No	No	Yes	Changing screen settings
20	Female	Optics Techniques	Second	5-7 hours	Tablet	No	No	Yes	No	No	Increasing rest periods
23	Male	Optics Techniques	Fourth	5-7 hours	Laptop	Yes	Yes	Yes	Yes	No	Increasing rest periods
21	Male	Optics Techniques	Third	More than 7 hours	Smartphone	Yes	No	No	Yes	No	Eye drops
23	Male	Optics Techniques	Fourth	Less than 2 hours	Tablet	Yes	Yes	Yes	No	Yes	Eye drops
23	Female	Optics Techniques	Fourth	More than 7 hours	Smartphone	Yes	Yes	Yes	No	No	None
19	Male	Optics Techniques	First	Less than 2 hours	Tablet	Yes	Yes	Yes	No	Yes	Changing screen settings
21	Male	Optics Techniques	Third	5-7 hours	Laptop	No	No	Yes	No	Yes	Increasing rest periods
19	Male	Optics Techniques	First	2-4 hours	Smartphone	Yes	Yes	No	No	No	Changing screen settings
22	Female	Optics Techniques	Third	More than 7 hours	Laptop	No	No	No	No	Yes	Increasing rest periods
20	Male	Optics Techniques	Second	2-4 hours	Laptop	Yes	Yes	No	Yes	No	Increasing rest periods
19	Female	Optics Techniques	First	5-7 hours	Smartphone	Yes	Yes	No	No	Yes	Increasing rest periods
20	Male	Optics Techniques	Second	5-7 hours	Smartphone	No	Yes	No	Yes	No	Increasing rest periods
23	Female	Optics Techniques	Fourth	5-7 hours	Smartphone	Yes	Yes	Yes	Yes	Yes	Increasing rest periods
19	Male	Optics Techniques	First	More than 7 hours	Tablet	Yes	Yes	No	No	No	None
23	Female	Optics Techniques	Fourth	More than 7 hours	Laptop	Yes	Yes	Yes	Yes	Yes	Eye drops
23	Female	Optics Techniques	Fourth	2-4 hours	Tablet	Yes	Yes	Yes	Yes	No	Increasing rest periods
23	Male	Optics Techniques	Fourth	More than 7 hours	Laptop	Yes	Yes	Yes	No	Yes	None
19	Male	Optics Techniques	First	More than 7 hours	Laptop	No	Yes	No	Yes	Yes	Eye drops
19	Male	Optics Techniques	First	2-4 hours	Tablet	No	No	No	Yes	No	Increasing rest periods
19	Male	Optics Techniques	First	5-7 hours	Laptop	No	No	No	No	Yes	Eye drops
21	Male	Optics Techniques	Third	2-4 hours	Smartphone	Yes	Yes	Yes	No	Yes	Eye drops
19	Female	Optics Techniques	First	More than 7 hours	Tablet	Yes	No	No	No	No	Eye drops
23	Male	Optics Techniques	Fourth	5-7 hours	Laptop	Yes	Yes	Yes	No	Yes	Changing screen settings
19	Female	Optics Techniques	First	5-7 hours	Smartphone	Yes	No	No	No	No	None
23	Female	Optics Techniques	Fourth	Less than 2 hours	Laptop	Yes	Yes	Yes	No	No	Eye drops
21	Male	Optics Techniques	Second	2-4 hours	Tablet	Yes	No	Yes	Yes	Yes	None
21	Male	Optics Techniques	Third	More than 7 hours	Smartphone	Yes	Yes	No	No	No	None
22	Male	Optics Techniques	Third	2-4 hours	Laptop	No	Yes	No	Yes	Yes	Eye drops
23	Male	Optics Techniques	Fourth	2-4 hours	Laptop	Yes	Yes	Yes	Yes	Yes	None
19	Female	Optics Techniques	First	2-4 hours	Tablet	No	No	No	Yes	Yes	Increasing rest periods
19	Male	Optics Techniques	First	5-7 hours	Smartphone	No	No	Yes	No	No	Changing screen settings
23	Female	Optics Techniques	Fourth	More than 7 hours	Laptop	Yes	Yes	Yes	No	Yes	Eye drops
23	Female	Optics Techniques	Fourth	Less than 2 hours	Laptop	Yes	Yes	Yes	No	Yes	Eye drops
23	Female	Optics Techniques	Third	5-7 hours	Laptop	Yes	Yes	Yes	No	Yes	Changing screen settings
22	Female	Optics Techniques	Third	More than 7 hours	Tablet	Yes	Yes	No	No	Yes	Eye drops
21	Male	Optics Techniques	Second	More than 7 hours	Tablet	No	Yes	Yes	No	No	Changing screen settings
20	Female	Optics Techniques	Second	More than 7 hours	Smartphone	No	No	No	Yes	Yes	None
20	Male	Optics Techniques	Second	More than 7 hours	Laptop	Yes	No	Yes	Yes	No	None
19	Female	Optics Techniques	First	Less than 2 hours	Smartphone	Yes	Yes	Yes	Yes	No	Changing screen settings
23	Female	Optics Techniques	Fourth	5-7 hours	Tablet	Yes	No	Yes	No	No	Increasing rest periods
23	Female	Optics Techniques	Fourth	2-4 hours	Smartphone	Yes	No	Yes	No	No	None
19	Male	Optics Techniques	First	More than 7 hours	Tablet	No	No	Yes	Yes	No	Eye drops
23	Female	Optics Techniques	Fourth	More than 7 hours	Smartphone	Yes	Yes	Yes	Yes	No	Increasing rest periods
23	Male	Optics Techniques	Fourth	More than 7 hours	Smartphone	Yes	Yes	Yes	No	Yes	Increasing rest periods
20	Female	Optics Techniques	Second	More than 7 hours	Laptop	Yes	Yes	Yes	Yes	Yes	None
19	Male	Optics Techniques	First	2-4 hours	Tablet	No	Yes	Yes	No	Yes	None
23	Male	Optics Techniques	Fourth	More than 7 hours	Smartphone	No	Yes	Yes	No	No	None
19	Female	Optics Techniques	First	More than 7 hours	Smartphone	Yes	No	No	Yes	No	Increasing rest periods
23	Female	Optics Techniques	Fourth	2-4 hours	Tablet	No	No	Yes	No	Yes	None
23	Male	Optics Techniques	Fourth	2-4 hours	Tablet	No	Yes	Yes	Yes	Yes	Eye drops
22	Female	Optics Techniques	Third	5-7 hours	Tablet	No	No	Yes	Yes	Yes	Increasing rest periods
19	Male	Optics Techniques	First	2-4 hours	Tablet	Yes	No	No	Yes	No	Eye drops
19	Female	Optics Techniques	First	More than 7 hours	Smartphone	No	Yes	Yes	Yes	Yes	None
23	Female	Optics Techniques	Fourth	2-4 hours	Smartphone	No	No	Yes	No	Yes	Changing screen settings
23	Female	Optics Techniques	Fourth	2-4 hours	Smartphone	Yes	Yes	Yes	No	No	None
23	Female	Optics Techniques	Fourth	More than 7 hours	Laptop	Yes	Yes	Yes	Yes	No	Eye drops
23	Female	Optics Techniques	Fourth	5-7 hours	Tablet	Yes	Yes	Yes	Yes	Yes	Eye drops
19	Female	Optics Techniques	First	2-4 hours	Laptop	No	No	Yes	Yes	Yes	Changing screen settings
22	Female	Optics Techniques	Third	More than 7 hours	Laptop	No	No	No	No	No	Increasing rest periods
19	Female	Optics Techniques	First	Less than 2 hours	Laptop	No	No	Yes	Yes	No	Increasing rest periods
19	Female	Optics Techniques	First	2-4 hours	Smartphone	No	Yes	Yes	Yes	Yes	Changing screen settings
19	Male	Optics Techniques	First	5-7 hours	Smartphone	No	No	No	Yes	No	Eye drops
19	Female	Optics Techniques	First	Less than 2 hours	Laptop	Yes	No	No	No	No	Eye drops
19	Female	Optics Techniques	First	2-4 hours	Smartphone	No	Yes	Yes	No	Yes	None
23	Female	Optics Techniques	Fourth	More than 7 hours	Laptop	No	Yes	Yes	No	Yes	Changing screen settings
19	Male	Optics Techniques	First	Less than 2 hours	Laptop	No	Yes	No	Yes	No	Eye drops
22	Female	Optics Techniques	Third	More than 7 hours	Smartphone	No	No	No	No	No	Eye drops
19	Male	Optics Techniques	First	More than 7 hours	Smartphone	No	No	Yes	Yes	No	Eye drops
23	Male	Optics Techniques	Fourth	5-7 hours	Laptop	Yes	No	Yes	Yes	Yes	Eye drops
19	Female	Optics Techniques	First	More than 7 hours	Smartphone	Yes	No	No	Yes	Yes	Eye drops
23	Male	Optics Techniques	Fourth	Less than 2 hours	Smartphone	No	Yes	Yes	Yes	No	Increasing rest periods
19	Male	Optics Techniques	First	5-7 hours	Smartphone	No	No	No	Yes	No	None
23	Female	Optics Techniques	Fourth	Less than 2 hours	Tablet	Yes	Yes	Yes	No	No	Increasing rest periods
23	Male	Optics Techniques	Fourth	2-4 hours	Tablet	Yes	Yes	Yes	Yes	Yes	Changing screen settings
23	Female	Optics Techniques	Fourth	More than 7 hours	Tablet	No	No	Yes	Yes	Yes	Eye drops
23	Female	Optics Techniques	Fourth	5-7 hours	Tablet	No	No	Yes	Yes	Yes	Changing screen settings
19	Male	Optics Techniques	First	More than 7 hours	Smartphone	No	Yes	No	No	No	Increasing rest periods
23	Male	Optics Techniques	Fourth	More than 7 hours	Laptop	No	Yes	Yes	Yes	No	Eye drops
20	Female	Optics Techniques	Second	5-7 hours	Smartphone	No	Yes	No	No	No	None
23	Male	Optics Techniques	Fourth	5-7 hours	Smartphone	No	No	Yes	Yes	No	Changing screen settings
23	Female	Optics Techniques	Third	2-4 hours	Smartphone	No	No	Yes	No	Yes	None
23	Female	Optics Techniques	Fourth	Less than 2 hours	Smartphone	No	Yes	Yes	No	Yes	Increasing rest periods
23	Male	Optics Techniques	Third	5-7 hours	Smartphone	No	Yes	Yes	Yes	No	Eye drops
19	Male	Optics Techniques	First	5-7 hours	Smartphone	No	Yes	Yes	Yes	Yes	None
21	Female	Optics Techniques	Second	More than 7 hours	Tablet	Yes	Yes	No	No	Yes	Eye drops
19	Male	Optics Techniques	First	5-7 hours	Tablet	Yes	Yes	Yes	Yes	Yes	Eye drops
23	Female	Optics Techniques	Fourth	Less than 2 hours	Smartphone	Yes	No	Yes	Yes	Yes	Eye drops
19	Female	Optics Techniques	First	5-7 hours	Smartphone	Yes	Yes	Yes	Yes	Yes	Increasing rest periods
21	Male	Optics Techniques	Third	2-4 hours	Laptop	Yes	No	No	No	Yes	None
19	Female	Optics Techniques	First	2-4 hours	Smartphone	No	Yes	Yes	Yes	No	Increasing rest periods
23	Male	Optics Techniques	Fourth	5-7 hours	Tablet	Yes	No	Yes	Yes	No	None
23	Female	Optics Techniques	Fourth	More than 7 hours	Tablet	Yes	Yes	Yes	No	No	Increasing rest periods
23	Female	Optics Techniques	Fourth	Less than 2 hours	Smartphone	No	No	Yes	No	No	Eye drops
19	Male	Optics Techniques	First	Less than 2 hours	Laptop	Yes	Yes	No	No	Yes	Increasing rest periods
23	Female	Optics Techniques	Fourth	2-4 hours	Smartphone	No	No	Yes	Yes	Yes	None
19	Male	Optics Techniques	First	2-4 hours	Tablet	Yes	Yes	Yes	Yes	Yes	None
23	Female	Optics Techniques	Fourth	5-7 hours	Tablet	Yes	Yes	Yes	Yes	Yes	Eye drops
19	Male	Optics Techniques	First	Less than 2 hours	Tablet	Yes	Yes	Yes	No	No	Eye drops
19	Female	Optics Techniques	First	Less than 2 hours	Laptop	No	No	Yes	No	No	Changing screen settings
23	Male	Optics Techniques	Fourth	2-4 hours	Tablet	No	No	Yes	Yes	Yes	Increasing rest periods
21	Female	Optics Techniques	Second	Less than 2 hours	Smartphone	No	Yes	No	No	No	Changing screen settings
23	Female	Optics Techniques	Fourth	2-4 hours	Smartphone	Yes	No	Yes	Yes	Yes	Eye drops
21	Female	Optics Techniques	Second	2-4 hours	Smartphone	No	Yes	Yes	Yes	No	Eye drops
21	Female	Optics Techniques	Second	5-7 hours	Smartphone	Yes	No	No	No	Yes	Increasing rest periods
23	Female	Optics Techniques	Fourth	2-4 hours	Smartphone	Yes	Yes	Yes	No	Yes	Increasing rest periods
23	Male	Optics Techniques	Fourth	More than 7 hours	Tablet	No	No	Yes	Yes	No	Changing screen settings
20	Female	Optics Techniques	Second	Less than 2 hours	Tablet	Yes	Yes	No	Yes	Yes	Changing screen settings
20	Female	Optics Techniques	Second	More than 7 hours	Smartphone	Yes	No	Yes	Yes	Yes	Eye drops
22	Female	Optics Techniques	Third	5-7 hours	Smartphone	No	Yes	No	No	Yes	Increasing rest periods
23	Female	Optics Techniques	Fourth	5-7 hours	Smartphone	No	No	Yes	No	No	Increasing rest periods
20	Female	Optics Techniques	Second	5-7 hours	Tablet	Yes	No	No	Yes	Yes	Eye drops
19	Female	Optics Techniques	First	5-7 hours	Tablet	Yes	Yes	Yes	Yes	No	Eye drops
19	Female	Optics Techniques	First	More than 7 hours	Smartphone	Yes	No	No	Yes	Yes	None
23	Female	Optics Techniques	Fourth	5-7 hours	Laptop	No	No	No	No	Yes	Eye drops
23	Male	Optics Techniques	Fourth	Less than 2 hours	Laptop	No	No	No	Yes	Yes	Changing screen settings
23	Female	Optics Techniques	Fourth	5-7 hours	Laptop	No	No	Yes	Yes	Yes	Changing screen settings
23	Female	Optics Techniques	Fourth	More than 7 hours	Laptop	Yes	Yes	No	No	Yes	None
23	Female	Optics Techniques	Fourth	Less than 2 hours	Laptop	No	Yes	Yes	Yes	Yes	Eye drops
23	Female	Optics Techniques	Fourth	Less than 2 hours	Smartphone	Yes	Yes	Yes	Yes	Yes	Eye drops
23	Female	Optics Techniques	Fourth	5-7 hours	Laptop	Yes	Yes	Yes	Yes	Yes	None
22	Female	Optics Techniques	Third	2-4 hours	Smartphone	No	No	Yes	Yes	Yes	Increasing rest periods
23	Male	Optics Techniques	Fourth	More than 7 hours	Smartphone	Yes	Yes	No	No	Yes	Eye drops
21	Male	Optics Techniques	Third	5-7 hours	Tablet	No	Yes	Yes	Yes	No	None
19	Male	Optics Techniques	First	2-4 hours	Laptop	Yes	Yes	No	Yes	Yes	Eye drops
19	Female	Optics Techniques	First	5-7 hours	Laptop	No	Yes	No	Yes	No	Eye drops
23	Male	Optics Techniques	Fourth	Less than 2 hours	Tablet	Yes	Yes	No	Yes	Yes	Increasing rest periods
23	Male	Optics Techniques	Fourth	2-4 hours	Laptop	Yes	Yes	No	No	Yes	Increasing rest periods
19	Female	Optics Techniques	First	Less than 2 hours	Smartphone	Yes	Yes	Yes	Yes	Yes	Increasing rest periods
21	Male	Optics Techniques	Third	2-4 hours	Tablet	No	Yes	No	Yes	No	Changing screen settings
19	Female	Optics Techniques	First	Less than 2 hours	Smartphone	No	No	No	Yes	No	Changing screen settings
22	Male	Optics Techniques	Third	Less than 2 hours	Laptop	Yes	Yes	Yes	No	Yes	Eye drops
23	Male	Optics Techniques	Fourth	More than 7 hours	Tablet	Yes	No	Yes	Yes	No	Changing screen settings
22	Female	Optics Techniques	Third	Less than 2 hours	Smartphone	No	Yes	No	No	Yes	None
23	Female	Optics Techniques	Fourth	5-7 hours	Laptop	Yes	No	No	No	No	Eye drops
19	Female	Optics Techniques	First	More than 7 hours	Tablet	Yes	Yes	Yes	Yes	No	Changing screen settings
21	Female	Optics Techniques	Third	2-4 hours	Laptop	No	No	Yes	No	Yes	None
23	Male	Optics Techniques	Fourth	2-4 hours	Tablet	No	No	Yes	Yes	Yes	Changing screen settings
21	Female	Optics Techniques	Second	More than 7 hours	Tablet	No	Yes	No	No	Yes	Eye drops
19	Female	Optics Techniques	First	Less than 2 hours	Laptop	Yes	No	Yes	No	No	Increasing rest periods
21	Male	Optics Techniques	Third	Less than 2 hours	Smartphone	No	Yes	Yes	No	No	Changing screen settings
19	Female	Optics Techniques	First	Less than 2 hours	Tablet	No	Yes	Yes	No	Yes	None
19	Female	Optics Techniques	First	2-4 hours	Laptop	Yes	No	Yes	Yes	No	Eye drops
23	Male	Optics Techniques	Fourth	2-4 hours	Tablet	Yes	Yes	Yes	No	Yes	Eye drops
19	Female	Optics Techniques	First	2-4 hours	Smartphone	Yes	Yes	Yes	No	No	Increasing rest periods
21	Female	Optics Techniques	Third	Less than 2 hours	Smartphone	Yes	No	Yes	No	No	Changing screen settings
19	Female	Optics Techniques	First	Less than 2 hours	Tablet	Yes	Yes	No	No	Yes	Eye drops
23	Female	Optics Techniques	Fourth	More than 7 hours	Tablet	No	No	Yes	No	No	Increasing rest periods
23	Female	Optics Techniques	Fourth	5-7 hours	Smartphone	No	No	No	Yes	No	None
23	Male	Optics Techniques	Fourth	More than 7 hours	Smartphone	No	No	No	No	No	None
19	Male	Optics Techniques	First	Less than 2 hours	Laptop	Yes	Yes	Yes	No	Yes	Changing screen settings
19	Female	Optics Techniques	First	Less than 2 hours	Smartphone	Yes	No	Yes	Yes	Yes	Increasing rest periods
23	Female	Optics Techniques	Fourth	Less than 2 hours	Tablet	No	No	Yes	No	Yes	Eye drops
23	Male	Optics Techniques	Fourth	5-7 hours	Smartphone	Yes	Yes	No	No	Yes	Eye drops
23	Female	Optics Techniques	Fourth	5-7 hours	Smartphone	No	No	Yes	No	No	Changing screen settings
19	Male	Optics Techniques	First	More than 7 hours	Tablet	Yes	No	No	Yes	Yes	Changing screen settings
23	Female	Optics Techniques	Fourth	More than 7 hours	Smartphone	No	No	No	No	Yes	None
19	Male	Optics Techniques	First	2-4 hours	Laptop	Yes	Yes	Yes	Yes	No	None
22	Male	Optics Techniques	Third	Less than 2 hours	Smartphone	Yes	Yes	Yes	Yes	Yes	Changing screen settings
23	Female	Optics Techniques	Fourth	Less than 2 hours	Smartphone	Yes	No	No	Yes	Yes	Eye drops
23	Female	Optics Techniques	Fourth	2-4 hours	Laptop	Yes	No	Yes	No	Yes	None
23	Male	Optics Techniques	Fourth	More than 7 hours	Tablet	No	No	No	No	No	Changing screen settings
22	Female	Optics Techniques	Third	More than 7 hours	Tablet	Yes	No	No	Yes	Yes	Changing screen settings
21	Female	Optics Techniques	Third	2-4 hours	Laptop	No	Yes	No	No	No	Changing screen settings
23	Male	Optics Techniques	Fourth	2-4 hours	Smartphone	Yes	No	Yes	Yes	Yes	Changing screen settings
19	Male	Optics Techniques	First	5-7 hours	Laptop	No	No	Yes	Yes	Yes	None
23	Female	Optics Techniques	Fourth	More than 7 hours	Smartphone	Yes	Yes	No	No	Yes	Eye drops
23	Male	Optics Techniques	Fourth	More than 7 hours	Laptop	No	No	Yes	No	No	None
23	Male	Optics Techniques	Fourth	Less than 2 hours	Smartphone	Yes	Yes	No	No	No	None
23	Female	Optics Techniques	Fourth	More than 7 hours	Tablet	No	No	Yes	No	Yes	Increasing rest periods
23	Female	Optics Techniques	Fourth	2-4 hours	Laptop	Yes	No	No	No	No	None
19	Male	Optics Techniques	First	Less than 2 hours	Laptop	No	Yes	No	Yes	Yes	Eye drops
19	Female	Optics Techniques	First	More than 7 hours	Laptop	No	No	Yes	No	No	Eye drops
22	Female	Optics Techniques	Third	More than 7 hours	Laptop	No	No	No	Yes	No	Eye drops
19	Female	Optics Techniques	First	5-7 hours	Laptop	Yes	Yes	No	Yes	No	Eye drops
19	Male	Optics Techniques	First	5-7 hours	Smartphone	No	Yes	No	Yes	Yes	None
23	Male	Optics Techniques	Fourth	5-7 hours	Laptop	Yes	Yes	Yes	No	Yes	Increasing rest periods
22	Female	Optics Techniques	Third	2-4 hours	Laptop	Yes	Yes	No	No	Yes	Increasing rest periods
20	Male	Optics Techniques	Second	5-7 hours	Smartphone	No	No	No	Yes	No	Increasing rest periods
23	Female	Optics Techniques	Fourth	5-7 hours	Tablet	No	No	Yes	Yes	Yes	Eye drops
21	Female	Optics Techniques	Third	More than 7 hours	Tablet	No	No	Yes	No	No	None
22	Male	Optics Techniques	Third	5-7 hours	Laptop	Yes	No	No	Yes	Yes	Increasing rest periods
23	Female	Optics Techniques	Fourth	5-7 hours	Smartphone	No	Yes	No	Yes	No	Increasing rest periods
21	Female	Optics Techniques	Third	5-7 hours	Tablet	Yes	No	Yes	Yes	Yes	Increasing rest periods
21	Male	Optics Techniques	Second	More than 7 hours	Smartphone	No	No	No	No	No	None
23	Male	Optics Techniques	Fourth	Less than 2 hours	Tablet	Yes	Yes	Yes	No	Yes	Increasing rest periods
19	Male	Optics Techniques	First	5-7 hours	Laptop	No	No	No	Yes	Yes	Changing screen settings
22	Female	Optics Techniques	Third	2-4 hours	Smartphone	Yes	No	No	No	No	Eye drops
23	Male	Optics Techniques	Fourth	More than 7 hours	Tablet	No	No	No	Yes	No	Increasing rest periods
23	Female	Optics Techniques	Fourth	More than 7 hours	Tablet	No	Yes	No	Yes	No	Eye drops
19	Female	Optics Techniques	First	2-4 hours	Tablet	Yes	Yes	Yes	No	No	Changing screen settings
23	Male	Optics Techniques	Fourth	2-4 hours	Laptop	Yes	Yes	Yes	No	Yes	Increasing rest periods
23	Male	Optics Techniques	Fourth	5-7 hours	Laptop	No	Yes	Yes	Yes	No	None
19	Female	Optics Techniques	First	2-4 hours	Laptop	Yes	No	Yes	Yes	Yes	Changing screen settings
19	Female	Optics Techniques	First	2-4 hours	Tablet	No	No	No	Yes	No	Increasing rest periods
23	Male	Optics Techniques	Fourth	Less than 2 hours	Smartphone	No	Yes	No	No	No	None
23	Female	Optics Techniques	Fourth	Less than 2 hours	Laptop	No	Yes	Yes	Yes	Yes	Increasing rest periods
22	Female	Optics Techniques	Third	Less than 2 hours	Laptop	Yes	No	No	Yes	No	None
23	Female	Optics Techniques	Fourth	More than 7 hours	Tablet	Yes	No	No	Yes	Yes	Increasing rest periods
19	Male	Optics Techniques	First	Less than 2 hours	Tablet	No	Yes	No	No	Yes	Increasing rest periods
21	Male	Optics Techniques	Third	Less than 2 hours	Tablet	Yes	Yes	Yes	Yes	Yes	Changing screen settings
21	Female	Optics Techniques	Third	2-4 hours	Tablet	No	No	No	No	No	Eye drops
19	Male	Optics Techniques	First	More than 7 hours	Tablet	No	Yes	No	No	No	Increasing rest periods
19	Male	Optics Techniques	First	5-7 hours	Tablet	No	No	No	Yes	No	Eye drops
21	Male	Optics Techniques	Third	5-7 hours	Smartphone	Yes	Yes	No	Yes	Yes	Changing screen settings
19	Male	Optics Techniques	First	Less than 2 hours	Tablet	Yes	No	Yes	Yes	Yes	Increasing rest periods
19	Male	Optics Techniques	First	More than 7 hours	Smartphone	Yes	No	Yes	No	Yes	Changing screen settings
23	Male	Optics Techniques	Fourth	2-4 hours	Smartphone	Yes	Yes	No	Yes	No	Increasing rest periods
23	Male	Optics Techniques	Fourth	5-7 hours	Tablet	No	No	Yes	No	No	Changing screen settings
23	Male	Optics Techniques	Fourth	Less than 2 hours	Tablet	Yes	Yes	No	No	Yes	Increasing rest periods
19	Female	Optics Techniques	First	Less than 2 hours	Laptop	Yes	No	Yes	No	No	None
19	Male	Optics Techniques	First	Less than 2 hours	Tablet	Yes	Yes	No	No	No	Changing screen settings
23	Female	Optics Techniques	Fourth	More than 7 hours	Smartphone	No	Yes	No	Yes	Yes	Eye drops
23	Female	Optics Techniques	Fourth	Less than 2 hours	Laptop	Yes	No	Yes	Yes	Yes	None
23	Female	Optics Techniques	Fourth	2-4 hours	Laptop	Yes	No	No	No	Yes	None
22	Female	Optics Techniques	Third	5-7 hours	Smartphone	No	No	Yes	No	Yes	Increasing rest periods
19	Female	Optics Techniques	First	2-4 hours	Smartphone	Yes	Yes	No	No	No	None
23	Female	Optics Techniques	Fourth	5-7 hours	Tablet	No	No	Yes	No	No	Eye drops
22	Male	Optics Techniques	Third	More than 7 hours	Smartphone	No	Yes	Yes	No	No	None
23	Male	Optics Techniques	Fourth	More than 7 hours	Smartphone	Yes	Yes	No	No	Yes	Increasing rest periods
22	Female	Optics Techniques	Third	More than 7 hours	Smartphone	No	No	No	Yes	Yes	Eye drops
22	Female	Optics Techniques	Third	2-4 hours	Smartphone	No	Yes	No	Yes	No	None
21	Female	Optics Techniques	Third	Less than 2 hours	Laptop	No	No	No	No	Yes	Changing screen settings
23	Female	Optics Techniques	Fourth	More than 7 hours	Laptop	No	Yes	Yes	No	No	Eye drops
19	Female	Optics Techniques	First	More than 7 hours	Tablet	No	Yes	No	Yes	Yes	Changing screen settings
19	Female	Optics Techniques	First	5-7 hours	Laptop	No	Yes	Yes	Yes	No	Eye drops
21	Male	Optics Techniques	Second	More than 7 hours	Smartphone	No	Yes	No	No	No	None
22	Male	Optics Techniques	Third	More than 7 hours	Smartphone	No	Yes	Yes	No	No	None
21	Female	Optics Techniques	Second	Less than 2 hours	Laptop	Yes	No	Yes	No	No	Eye drops
19	Male	Optics Techniques	First	5-7 hours	Smartphone	No	No	Yes	No	No	Eye drops
21	Male	Optics Techniques	Third	5-7 hours	Tablet	Yes	Yes	Yes	Yes	No	Changing screen settings
22	Female	Optics Techniques	Third	More than 7 hours	Laptop	Yes	No	Yes	Yes	Yes	Changing screen settings
22	Male	Optics Techniques	Third	5-7 hours	Tablet	Yes	Yes	Yes	No	No	Eye drops
19	Male	Optics Techniques	First	5-7 hours	Smartphone	No	No	No	No	Yes	Increasing rest periods
20	Male	Optics Techniques	Second	Less than 2 hours	Tablet	Yes	No	Yes	No	No	Increasing rest periods
23	Female	Optics Techniques	Fourth	2-4 hours	Smartphone	Yes	Yes	No	No	Yes	Increasing rest periods
22	Male	Optics Techniques	Third	5-7 hours	Smartphone	No	Yes	Yes	Yes	Yes	Changing screen settings
19	Male	Optics Techniques	First	2-4 hours	Smartphone	Yes	No	Yes	No	No	None
22	Female	Optics Techniques	Third	5-7 hours	Tablet	No	No	No	Yes	Yes	Changing screen settings
23	Male	Optics Techniques	Fourth	5-7 hours	Smartphone	Yes	No	No	Yes	Yes	Changing screen settings
21	Male	Optics Techniques	Third	2-4 hours	Smartphone	No	Yes	No	Yes	No	Increasing rest periods
22	Male	Optics Techniques	Third	Less than 2 hours	Laptop	No	No	Yes	Yes	Yes	Increasing rest periods
23	Male	Optics Techniques	Third	More than 7 hours	Smartphone	Yes	No	No	Yes	No	Increasing rest periods
19	Female	Optics Techniques	First	5-7 hours	Laptop	No	Yes	Yes	No	No	Eye drops
23	Male	Optics Techniques	Fourth	5-7 hours	Smartphone	Yes	No	No	No	No	Changing screen settings
21	Male	Optics Techniques	Third	5-7 hours	Laptop	Yes	Yes	Yes	Yes	Yes	Eye drops
23	Male	Optics Techniques	Third	5-7 hours	Tablet	Yes	No	Yes	No	No	Eye drops
23	Female	Optics Techniques	Fourth	Less than 2 hours	Smartphone	Yes	No	No	Yes	No	Eye drops
19	Male	Optics Techniques	First	5-7 hours	Tablet	No	No	Yes	No	No	Increasing rest periods
23	Female	Optics Techniques	Fourth	5-7 hours	Smartphone	Yes	No	Yes	Yes	Yes	Changing screen settings
21	Male	Optics Techniques	Second	2-4 hours	Tablet	No	No	No	No	No	None
23	Female	Optics Techniques	Fourth	Less than 2 hours	Smartphone	Yes	Yes	Yes	No	Yes	Eye drops
23	Female	Optics Techniques	Fourth	More than 7 hours	Tablet	Yes	No	Yes	No	No	Eye drops
22	Male	Optics Techniques	Third	2-4 hours	Tablet	Yes	No	No	Yes	Yes	Eye drops
22	Male	Optics Techniques	Third	Less than 2 hours	Smartphone	Yes	No	Yes	No	No	None
19	Male	Optics Techniques	First	5-7 hours	Laptop	No	Yes	Yes	Yes	No	Eye drops
23	Female	Optics Techniques	Fourth	More than 7 hours	Laptop	Yes	No	No	Yes	No	None
21	Female	Optics Techniques	Second	Less than 2 hours	Laptop	Yes	No	No	Yes	No	Changing screen settings
22	Female	Optics Techniques	Third	5-7 hours	Tablet	Yes	No	Yes	No	Yes	Increasing rest periods
19	Female	Optics Techniques	First	Less than 2 hours	Smartphone	No	Yes	Yes	Yes	No	Changing screen settings
20	Male	Optics Techniques	Second	5-7 hours	Tablet	Yes	Yes	No	Yes	No	Changing screen settings
20	Female	Optics Techniques	Second	More than 7 hours	Tablet	No	Yes	No	Yes	No	Changing screen settings
19	Female	Optics Techniques	First	More than 7 hours	Tablet	No	Yes	No	Yes	Yes	Eye drops
23	Female	Optics Techniques	Fourth	Less than 2 hours	Smartphone	Yes	Yes	Yes	Yes	No	Changing screen settings
23	Female	Optics Techniques	Fourth	More than 7 hours	Laptop	Yes	Yes	Yes	Yes	Yes	None
23	Female	Optics Techniques	Fourth	2-4 hours	Smartphone	Yes	No	Yes	No	No	Eye drops
23	Female	Optics Techniques	Fourth	2-4 hours	Tablet	Yes	Yes	Yes	Yes	No	Changing screen settings
19	Female	Optics Techniques	First	More than 7 hours	Tablet	No	Yes	No	No	No	None
23	Female	Optics Techniques	Fourth	2-4 hours	Smartphone	Yes	Yes	Yes	No	No	None
19	Female	Optics Techniques	First	More than 7 hours	Smartphone	Yes	Yes	Yes	No	No	Eye drops
23	Female	Optics Techniques	Fourth	More than 7 hours	Tablet	Yes	No	Yes	No	No	Increasing rest periods
21	Male	Optics Techniques	Third	Less than 2 hours	Tablet	Yes	No	Yes	Yes	No	Increasing rest periods
21	Male	Optics Techniques	Second	Less than 2 hours	Laptop	No	No	Yes	Yes	Yes	Eye drops
23	Male	Optics Techniques	Fourth	5-7 hours	Laptop	Yes	Yes	Yes	No	No	Eye drops
19	Male	Optics Techniques	First	More than 7 hours	Tablet	Yes	Yes	No	No	No	None
19	Female	Optics Techniques	First	More than 7 hours	Smartphone	Yes	Yes	No	No	No	Increasing rest periods
19	Male	Optics Techniques	First	Less than 2 hours	Smartphone	Yes	Yes	No	Yes	Yes	Changing screen settings
23	Male	Optics Techniques	Fourth	Less than 2 hours	Laptop	Yes	No	Yes	No	Yes	Increasing rest periods
21	Male	Optics Techniques	Third	2-4 hours	Tablet	Yes	No	Yes	No	Yes	Increasing rest periods
19	Male	Optics Techniques	First	5-7 hours	Tablet	No	Yes	No	No	No	Eye drops
23	Male	Optics Techniques	Third	More than 7 hours	Tablet	Yes	Yes	Yes	Yes	No	Eye drops
21	Male	Optics Techniques	Second	Less than 2 hours	Smartphone	Yes	No	No	Yes	No	Eye drops
19	Female	Optics Techniques	First	Less than 2 hours	Smartphone	No	Yes	No	No	Yes	None
19	Male	Optics Techniques	First	5-7 hours	Smartphone	No	Yes	No	Yes	Yes	Increasing rest periods
23	Female	Optics Techniques	Fourth	2-4 hours	Laptop	Yes	No	Yes	No	Yes	Changing screen settings
21	Female	Optics Techniques	Second	Less than 2 hours	Laptop	No	No	Yes	No	No	Eye drops
22	Female	Optics Techniques	Third	Less than 2 hours	Smartphone	No	No	No	No	Yes	Changing screen settings
19	Male	Optics Techniques	First	2-4 hours	Laptop	Yes	No	No	No	Yes	Changing screen settings
23	Female	Optics Techniques	Fourth	2-4 hours	Smartphone	Yes	No	Yes	Yes	Yes	Increasing rest periods
23	Male	Optics Techniques	Fourth	5-7 hours	Laptop	Yes	No	Yes	Yes	Yes	Eye drops
23	Female	Optics Techniques	Fourth	2-4 hours	Smartphone	Yes	Yes	Yes	No	Yes	Changing screen settings
19	Male	Optics Techniques	First	Less than 2 hours	Laptop	Yes	No	No	No	Yes	Eye drops
19	Male	Optics Techniques	First	2-4 hours	Smartphone	No	Yes	Yes	Yes	Yes	None
20	Male	Optics Techniques	Second	More than 7 hours	Tablet	No	No	Yes	No	Yes	Changing screen settings
21	Female	Optics Techniques	Third	More than 7 hours	Laptop	Yes	No	Yes	Yes	No	None
22	Female	Optics Techniques	Third	More than 7 hours	Smartphone	No	Yes	No	No	No	Increasing rest periods
23	Male	Optics Techniques	Fourth	More than 7 hours	Laptop	Yes	Yes	Yes	Yes	Yes	Increasing rest periods
23	Female	Optics Techniques	Fourth	2-4 hours	Laptop	Yes	Yes	Yes	Yes	Yes	Eye drops
22	Female	Optics Techniques	Third	2-4 hours	Smartphone	No	No	No	Yes	Yes	Eye drops
22	Male	Optics Techniques	Third	2-4 hours	Tablet	Yes	Yes	No	Yes	No	Changing screen settings
19	Female	Optics Techniques	First	More than 7 hours	Laptop	No	No	Yes	No	Yes	Increasing rest periods
19	Male	Optics Techniques	First	5-7 hours	Laptop	No	Yes	Yes	No	No	Increasing rest periods
23	Male	Optics Techniques	Fourth	More than 7 hours	Laptop	Yes	No	Yes	No	Yes	Changing screen settings
23	Male	Optics Techniques	Fourth	Less than 2 hours	Laptop	Yes	No	Yes	No	Yes	Increasing rest periods
23	Female	Optics Techniques	Fourth	2-4 hours	Tablet	Yes	Yes	Yes	No	Yes	Changing screen settings
21	Male	Optics Techniques	Second	Less than 2 hours	Laptop	No	No	No	No	Yes	Changing screen settings
23	Male	Optics Techniques	Fourth	Less than 2 hours	Laptop	Yes	Yes	Yes	Yes	No	Changing screen settings
21	Female	Optics Techniques	Second	Less than 2 hours	Tablet	Yes	No	No	No	Yes	None
23	Male	Optics Techniques	Fourth	More than 7 hours	Smartphone	Yes	Yes	Yes	No	No	Increasing rest periods
19	Female	Optics Techniques	First	5-7 hours	Tablet	No	Yes	No	No	Yes	None
23	Female	Optics Techniques	Fourth	5-7 hours	Smartphone	Yes	Yes	Yes	Yes	No	Changing screen settings
21	Male	Optics Techniques	Third	2-4 hours	Smartphone	No	No	Yes	Yes	No	Increasing rest periods
23	Female	Optics Techniques	Fourth	5-7 hours	Laptop	Yes	Yes	Yes	No	No	None
19	Female	Optics Techniques	First	2-4 hours	Laptop	No	Yes	Yes	Yes	No	Eye drops
20	Female	Optics Techniques	Second	5-7 hours	Laptop	Yes	No	No	No	Yes	Eye drops
23	Female	Optics Techniques	Fourth	2-4 hours	Tablet	Yes	Yes	Yes	Yes	Yes	Eye drops
21	Female	Optics Techniques	Second	Less than 2 hours	Laptop	Yes	Yes	No	Yes	No	Changing screen settings
19	Female	Optics Techniques	First	2-4 hours	Tablet	No	No	No	Yes	Yes	Increasing rest periods
20	Female	Optics Techniques	First	More than 7 hours	Tablet	Yes	Yes	Yes	Yes	No	Eye drops
20	Female	Optics Techniques	First	More than 7 hours	Tablet	Yes	No	Yes	No	Yes	Changing screen settings
23	Female	Optics Techniques	Fourth	2-4 hours	Laptop	Yes	Yes	Yes	No	Yes	Changing screen settings
20	Female	Optics Techniques	First	Less than 2 hours	Tablet	Yes	No	No	No	Yes	None
23	Female	Optics Techniques	Fourth	More than 7 hours	Smartphone	Yes	Yes	Yes	Yes	No	None
23	Female	Optics Techniques	Fourth	5-7 hours	Smartphone	Yes	Yes	Yes	Yes	No	Increasing rest periods
23	Male	Optics Techniques	Fourth	Less than 2 hours	Laptop	Yes	Yes	Yes	No	Yes	Increasing rest periods
20	Female	Optics Techniques	First	Less than 2 hours	Smartphone	Yes	Yes	Yes	Yes	Yes	None
22	Female	Optics Techniques	Third	5-7 hours	Smartphone	Yes	Yes	Yes	Yes	No	Increasing rest periods
22	Male	Optics Techniques	Third	5-7 hours	Laptop	Yes	No	No	No	No	Eye drops
23	Male	Optics Techniques	Fourth	Less than 2 hours	Smartphone	Yes	Yes	Yes	No	Yes	Increasing rest periods
23	Female	Optics Techniques	Fourth	5-7 hours	Smartphone	Yes	Yes	Yes	No	Yes	Increasing rest periods
20	Female	Optics Techniques	First	2-4 hours	Tablet	No	Yes	No	Yes	Yes	None
20	Male	Optics Techniques	First	Less than 2 hours	Smartphone	No	No	No	Yes	No	None
20	Male	Optics Techniques	First	5-7 hours	Tablet	No	Yes	No	Yes	Yes	Eye drops
20	Male	Optics Techniques	First	Less than 2 hours	Smartphone	Yes	No	No	Yes	Yes	Eye drops
20	Female	Optics Techniques	First	More than 7 hours	Tablet	Yes	No	Yes	Yes	No	Increasing rest periods
23	Female	Optics Techniques	Fourth	2-4 hours	Smartphone	Yes	No	Yes	Yes	Yes	Changing screen settings
22	Male	Optics Techniques	Third	Less than 2 hours	Tablet	Yes	No	Yes	No	No	Changing screen settings
22	Female	Optics Techniques	Third	Less than 2 hours	Smartphone	No	Yes	Yes	No	Yes	None
20	Male	Optics Techniques	First	5-7 hours	Laptop	Yes	Yes	Yes	Yes	No	Eye drops
22	Male	Optics Techniques	Third	5-7 hours	Laptop	Yes	Yes	Yes	No	No	Eye drops
20	Female	Optics Techniques	First	More than 7 hours	Smartphone	Yes	Yes	No	Yes	Yes	None
20	Male	Optics Techniques	First	More than 7 hours	Smartphone	Yes	Yes	No	Yes	No	Increasing rest periods
23	Female	Optics Techniques	Third	2-4 hours	Tablet	Yes	No	Yes	No	No	None
21	Male	Optics Techniques	Second	2-4 hours	Tablet	No	Yes	No	No	No	None
23	Male	Optics Techniques	Fourth	2-4 hours	Tablet	Yes	No	Yes	No	Yes	None
20	Female	Optics Techniques	First	2-4 hours	Laptop	Yes	Yes	No	No	No	Increasing rest periods
23	Male	Optics Techniques	Fourth	Less than 2 hours	Tablet	Yes	No	Yes	No	Yes	Eye drops
22	Male	Optics Techniques	Third	5-7 hours	Smartphone	Yes	Yes	Yes	No	No	Changing screen settings
20	Male	Optics Techniques	First	2-4 hours	Smartphone	Yes	No	No	No	Yes	Increasing rest periods
20	Female	Optics Techniques	First	More than 7 hours	Tablet	No	No	Yes	Yes	No	None
20	Male	Optics Techniques	First	More than 7 hours	Smartphone	Yes	Yes	No	Yes	Yes	None
23	Male	Optics Techniques	Fourth	More than 7 hours	Laptop	Yes	Yes	Yes	No	Yes	Changing screen settings
22	Male	Optics Techniques	Third	2-4 hours	Tablet	No	Yes	No	No	No	None
20	Male	Optics Techniques	First	5-7 hours	Laptop	Yes	No	No	No	No	Changing screen settings
20	Female	Optics Techniques	First	2-4 hours	Tablet	No	Yes	No	Yes	No	None
20	Male	Optics Techniques	First	More than 7 hours	Laptop	No	No	No	No	Yes	Increasing rest periods
23	Male	Optics Techniques	Fourth	2-4 hours	Tablet	Yes	Yes	Yes	Yes	No	Increasing rest periods
20	Male	Optics Techniques	Second	More than 7 hours	Tablet	Yes	Yes	Yes	Yes	No	Increasing rest periods
20	Female	Optics Techniques	First	5-7 hours	Tablet	Yes	No	Yes	Yes	No	Increasing rest periods
23	Female	Optics Techniques	Fourth	More than 7 hours	Smartphone	Yes	Yes	Yes	No	Yes	None
23	Female	Optics Techniques	Fourth	More than 7 hours	Smartphone	Yes	Yes	Yes	No	Yes	None
21	Female	Optics Techniques	Third	Less than 2 hours	Laptop	No	Yes	Yes	Yes	Yes	None
20	Male	Optics Techniques	First	Less than 2 hours	Laptop	Yes	No	No	Yes	No	None
23	Female	Optics Techniques	Fourth	2-4 hours	Smartphone	Yes	Yes	Yes	No	Yes	Increasing rest periods
20	Male	Optics Techniques	First	Less than 2 hours	Laptop	No	No	No	Yes	Yes	None
23	Female	Optics Techniques	Fourth	More than 7 hours	Smartphone	Yes	Yes	Yes	No	Yes	None
23	Female	Optics Techniques	Fourth	2-4 hours	Smartphone	Yes	No	Yes	No	Yes	None
20	Female	Optics Techniques	First	Less than 2 hours	Tablet	No	Yes	No	Yes	Yes	Changing screen settings
23	Female	Optics Techniques	Fourth	Less than 2 hours	Laptop	Yes	Yes	Yes	Yes	No	Eye drops
23	Female	Optics Techniques	Fourth	2-4 hours	Smartphone	Yes	No	Yes	Yes	Yes	Changing screen settings
23	Male	Optics Techniques	Fourth	2-4 hours	Smartphone	Yes	Yes	Yes	No	No	Eye drops
20	Female	Optics Techniques	First	Less than 2 hours	Tablet	Yes	No	Yes	No	No	Eye drops
22	Female	Prosthetic Dental Techniques	Third	2-4 hours	Laptop	Yes	No	Yes	No	Yes	Changing screen settings
23	Male	Prosthetic Dental Techniques	Fourth	5-7 hours	Smartphone	Yes	No	Yes	Yes	Yes	None
23	Female	Prosthetic Dental Techniques	Fourth	2-4 hours	Tablet	Yes	No	Yes	No	Yes	None
23	Female	Prosthetic Dental Techniques	Fourth	More than 7 hours	Tablet	Yes	Yes	Yes	No	No	Changing screen settings
21	Male	Medical Laboratories Techniques	Third	2-4 hours	Tablet	No	Yes	No	No	No	Increasing rest periods
20	Female	Medical Laboratories Techniques	First	More than 7 hours	Laptop	Yes	Yes	Yes	Yes	No	Increasing rest periods
23	Female	Radiological Techniques	Fourth	2-4 hours	Smartphone	Yes	Yes	Yes	No	Yes	Eye drops
22	Female	Radiological Techniques	Third	Less than 2 hours	Laptop	No	No	Yes	Yes	Yes	Eye drops
23	Female	Prosthetic Dental Techniques	Fourth	5-7 hours	Tablet	Yes	No	Yes	No	No	Changing screen settings
20	Female	Prosthetic Dental Techniques	First	Less than 2 hours	Laptop	Yes	No	Yes	Yes	No	Eye drops
21	Female	Prosthetic Dental Techniques	Second	Less than 2 hours	Smartphone	No	No	Yes	Yes	Yes	Increasing rest periods
20	Male	Prosthetic Dental Techniques	First	5-7 hours	Laptop	Yes	No	Yes	Yes	Yes	Increasing rest periods
20	Male	Radiological Techniques	Second	More than 7 hours	Smartphone	No	No	No	Yes	Yes	Changing screen settings
20	Male	Prosthetic Dental Techniques	First	2-4 hours	Laptop	No	Yes	Yes	No	No	Changing screen settings
21	Male	Medical Laboratories Techniques	Third	2-4 hours	Laptop	Yes	No	Yes	No	No	Changing screen settings
22	Male	Prosthetic Dental Techniques	Third	More than 7 hours	Smartphone	Yes	Yes	Yes	Yes	Yes	Increasing rest periods
20	Male	Prosthetic Dental Techniques	First	2-4 hours	Tablet	No	Yes	Yes	Yes	Yes	Changing screen settings
20	Female	Prosthetic Dental Techniques	First	Less than 2 hours	Smartphone	Yes	No	Yes	Yes	No	Eye drops
23	Female	Prosthetic Dental Techniques	Fourth	Less than 2 hours	Tablet	Yes	Yes	Yes	Yes	Yes	Changing screen settings
20	Female	Prosthetic Dental Techniques	First	2-4 hours	Smartphone	Yes	Yes	Yes	No	Yes	Eye drops
20	Female	Prosthetic Dental Techniques	Second	More than 7 hours	Laptop	No	No	No	Yes	No	Eye drops
20	Female	Prosthetic Dental Techniques	First	2-4 hours	Laptop	Yes	No	Yes	No	No	Eye drops
22	Female	Prosthetic Dental Techniques	Third	Less than 2 hours	Laptop	No	Yes	No	Yes	No	None
20	Female	Prosthetic Dental Techniques	First	5-7 hours	Tablet	No	No	No	Yes	No	Changing screen settings
22	Female	Anesthesia Techniques	Third	2-4 hours	Laptop	No	Yes	No	Yes	No	Changing screen settings
20	Female	Medical Laboratories Techniques	First	More than 7 hours	Tablet	Yes	No	Yes	No	Yes	Eye drops
23	Male	Medical Laboratories Techniques	Fourth	More than 7 hours	Smartphone	No	No	Yes	Yes	Yes	Eye drops
23	Male	Radiological Techniques	Fourth	2-4 hours	Laptop	No	Yes	Yes	No	No	Increasing rest periods
23	Female	Prosthetic Dental Techniques	Fourth	More than 7 hours	Laptop	No	No	Yes	No	No	None
22	Female	Medical Laboratories Techniques	Third	5-7 hours	Laptop	Yes	Yes	Yes	No	No	None
21	Male	Medical Laboratories Techniques	Third	5-7 hours	Smartphone	Yes	Yes	Yes	No	Yes	Changing screen settings
20	Female	Medical Laboratories Techniques	First	Less than 2 hours	Laptop	No	No	Yes	Yes	Yes	None
23	Male	Anesthesia Techniques	Fourth	Less than 2 hours	Tablet	No	Yes	Yes	No	No	None
22	Female	Radiological Techniques	Third	More than 7 hours	Tablet	Yes	No	Yes	Yes	No	None
23	Male	Anesthesia Techniques	Fourth	5-7 hours	Smartphone	No	No	Yes	Yes	Yes	Changing screen settings
22	Female	Anesthesia Techniques	Third	2-4 hours	Smartphone	No	Yes	No	No	Yes	None
20	Female	Anesthesia Techniques	Second	More than 7 hours	Tablet	Yes	No	Yes	Yes	No	Eye drops
20	Female	Radiological Techniques	First	2-4 hours	Smartphone	No	No	No	No	No	Increasing rest periods
20	Female	Prosthetic Dental Techniques	First	5-7 hours	Laptop	Yes	No	Yes	Yes	No	Increasing rest periods
23	Female	Prosthetic Dental Techniques	Fourth	Less than 2 hours	Smartphone	Yes	Yes	Yes	No	No	Changing screen settings
20	Female	Prosthetic Dental Techniques	First	Less than 2 hours	Smartphone	Yes	No	Yes	No	No	None
22	Male	Radiological Techniques	Third	2-4 hours	Tablet	Yes	Yes	Yes	Yes	Yes	None
20	Female	Medical Laboratories Techniques	First	5-7 hours	Smartphone	Yes	No	Yes	No	No	None
20	Female	Prosthetic Dental Techniques	First	More than 7 hours	Tablet	Yes	Yes	Yes	No	Yes	None
23	Male	Prosthetic Dental Techniques	Fourth	5-7 hours	Smartphone	No	Yes	Yes	Yes	No	None
21	Female	Radiological Techniques	Second	5-7 hours	Tablet	No	Yes	No	Yes	No	Increasing rest periods
23	Female	Prosthetic Dental Techniques	Fourth	2-4 hours	Laptop	Yes	No	Yes	Yes	No	None
20	Female	Medical Laboratories Techniques	First	Less than 2 hours	Tablet	No	Yes	Yes	No	No	Increasing rest periods
23	Female	Prosthetic Dental Techniques	Fourth	5-7 hours	Laptop	Yes	Yes	Yes	Yes	Yes	None
23	Female	Optics Techniques	Fourth	More than 7 hours	Tablet	No	Yes	Yes	No	No	Increasing rest periods
20	Male	Medical Laboratories Techniques	First	2-4 hours	Smartphone	Yes	Yes	Yes	Yes	No	Changing screen settings
23	Female	Optics Techniques	Fourth	2-4 hours	Laptop	No	No	Yes	No	Yes	Eye drops
20	Male	Radiological Techniques	Second	2-4 hours	Laptop	Yes	Yes	No	No	No	Changing screen settings
20	Male	Optics Techniques	First	5-7 hours	Smartphone	No	No	No	No	Yes	Increasing rest periods
20	Female	Medical Laboratories Techniques	First	2-4 hours	Tablet	No	Yes	Yes	No	Yes	Eye drops
20	Female	Anesthesia Techniques	First	5-7 hours	Smartphone	No	No	Yes	No	No	Increasing rest periods
23	Female	Optics Techniques	Fourth	2-4 hours	Smartphone	No	Yes	Yes	No	No	None
23	Male	Anesthesia Techniques	Fourth	2-4 hours	Tablet	No	Yes	Yes	No	Yes	Increasing rest periods
21	Male	Radiological Techniques	Third	2-4 hours	Tablet	Yes	Yes	No	Yes	Yes	Eye drops
20	Male	Optics Techniques	Second	Less than 2 hours	Smartphone	No	Yes	No	No	Yes	Changing screen settings
20	Female	Anesthesia Techniques	First	More than 7 hours	Tablet	No	Yes	No	No	No	Eye drops
22	Male	Optics Techniques	Third	2-4 hours	Tablet	Yes	No	Yes	Yes	Yes	Eye drops
20	Male	Optics Techniques	First	More than 7 hours	Smartphone	No	No	Yes	No	Yes	Increasing rest periods
23	Male	Anesthesia Techniques	Fourth	5-7 hours	Smartphone	Yes	No	Yes	No	No	Changing screen settings
23	Male	Optics Techniques	Fourth	More than 7 hours	Laptop	Yes	No	Yes	No	No	Changing screen settings
20	Female	Prosthetic Dental Techniques	First	More than 7 hours	Smartphone	No	No	Yes	Yes	No	None
20	Female	Medical Laboratories Techniques	Second	More than 7 hours	Laptop	No	Yes	No	Yes	No	None
20	Male	Radiological Techniques	First	5-7 hours	Tablet	Yes	No	Yes	Yes	No	Increasing rest periods
20	Male	Prosthetic Dental Techniques	First	2-4 hours	Laptop	No	No	No	Yes	Yes	Increasing rest periods
23	Female	Radiological Techniques	Fourth	2-4 hours	Laptop	No	Yes	Yes	Yes	No	Eye drops
22	Female	Optics Techniques	Third	Less than 2 hours	Tablet	No	Yes	No	Yes	Yes	Eye drops
23	Male	Medical Laboratories Techniques	Fourth	2-4 hours	Laptop	Yes	Yes	Yes	No	No	Changing screen settings
23	Female	Optics Techniques	Fourth	2-4 hours	Tablet	Yes	Yes	Yes	No	Yes	None
22	Male	Optics Techniques	Third	More than 7 hours	Smartphone	Yes	Yes	Yes	Yes	No	None
23	Female	Optics Techniques	Fourth	5-7 hours	Laptop	Yes	Yes	Yes	Yes	No	Eye drops
23	Female	Medical Laboratories Techniques	Fourth	Less than 2 hours	Laptop	No	No	Yes	No	Yes	Increasing rest periods
21	Female	Anesthesia Techniques	Second	2-4 hours	Laptop	No	No	Yes	Yes	No	Changing screen settings
20	Female	Optics Techniques	Second	Less than 2 hours	Smartphone	Yes	Yes	Yes	No	No	Eye drops
22	Male	Medical Laboratories Techniques	Third	2-4 hours	Smartphone	No	Yes	No	Yes	No	Changing screen settings
23	Female	Optics Techniques	Fourth	2-4 hours	Tablet	No	Yes	Yes	Yes	Yes	Increasing rest periods
20	Female	Optics Techniques	First	More than 7 hours	Smartphone	No	Yes	Yes	No	No	Increasing rest periods
23	Female	Radiological Techniques	Fourth	More than 7 hours	Smartphone	Yes	Yes	Yes	Yes	Yes	None
20	Female	Anesthesia Techniques	First	5-7 hours	Laptop	Yes	No	No	No	No	Increasing rest periods
20	Female	Anesthesia Techniques	First	5-7 hours	Smartphone	Yes	No	No	Yes	No	Eye drops
21	Female	Optics Techniques	Third	More than 7 hours	Tablet	Yes	Yes	No	No	No	Increasing rest periods
20	Male	Radiological Techniques	First	5-7 hours	Tablet	Yes	No	Yes	Yes	Yes	None
20	Female	Optics Techniques	Second	Less than 2 hours	Tablet	No	Yes	No	No	Yes	Eye drops
20	Female	Optics Techniques	First	2-4 hours	Tablet	No	No	Yes	Yes	No	None
23	Male	Anesthesia Techniques	Fourth	More than 7 hours	Tablet	No	No	Yes	No	Yes	Changing screen settings
23	Male	Medical Laboratories Techniques	Fourth	Less than 2 hours	Laptop	No	Yes	Yes	Yes	Yes	Increasing rest periods
22	Male	Optics Techniques	Third	2-4 hours	Tablet	No	Yes	No	No	No	Increasing rest periods
23	Male	Optics Techniques	Fourth	Less than 2 hours	Laptop	Yes	Yes	Yes	No	No	Increasing rest periods
21	Female	Optics Techniques	Second	More than 7 hours	Smartphone	No	No	Yes	No	No	Increasing rest periods
23	Female	Anesthesia Techniques	Fourth	5-7 hours	Smartphone	No	Yes	Yes	No	Yes	Eye drops
19	Male	Anesthesia Techniques	First	More than 7 hours	Tablet	Yes	No	Yes	No	Yes	Eye drops
19	Female	Optics Techniques	First	Less than 2 hours	Tablet	No	No	No	Yes	Yes	Eye drops
23	Female	Optics Techniques	Fourth	Less than 2 hours	Laptop	Yes	No	Yes	No	Yes	Changing screen settings
22	Female	Anesthesia Techniques	Third	2-4 hours	Tablet	No	Yes	Yes	Yes	No	Increasing rest periods
24	Female	Anesthesia Techniques	Fourth	More than 7 hours	Tablet	Yes	Yes	Yes	Yes	Yes	Eye drops
19	Male	Anesthesia Techniques	First	Less than 2 hours	Tablet	No	Yes	Yes	Yes	No	Eye drops
24	Female	Anesthesia Techniques	Fourth	5-7 hours	Laptop	Yes	No	Yes	No	No	Changing screen settings
24	Female	Anesthesia Techniques	Fourth	More than 7 hours	Laptop	Yes	Yes	Yes	No	No	Increasing rest periods
24	Female	Prosthetic Dental Techniques	Fourth	Less than 2 hours	Smartphone	Yes	Yes	Yes	Yes	Yes	None
21	Male	Anesthesia Techniques	Second	5-7 hours	Laptop	Yes	Yes	No	Yes	Yes	Eye drops
19	Female	Medical Laboratories Techniques	First	5-7 hours	Smartphone	No	No	Yes	No	No	None
21	Female	Radiological Techniques	Third	5-7 hours	Laptop	Yes	Yes	No	No	Yes	None
22	Female	Anesthesia Techniques	Third	Less than 2 hours	Tablet	No	Yes	Yes	No	No	Changing screen settings
22	Male	Anesthesia Techniques	Third	5-7 hours	Tablet	No	No	No	Yes	No	Changing screen settings
19	Male	Medical Laboratories Techniques	First	Less than 2 hours	Laptop	No	No	No	Yes	Yes	Eye drops
19	Male	Anesthesia Techniques	First	2-4 hours	Smartphone	No	Yes	No	Yes	Yes	None
19	Female	Anesthesia Techniques	First	More than 7 hours	Tablet	No	No	Yes	No	No	Changing screen settings
20	Female	Radiological Techniques	Second	2-4 hours	Tablet	No	No	Yes	Yes	Yes	Eye drops
20	Male	Anesthesia Techniques	Second	5-7 hours	Laptop	No	Yes	Yes	No	No	Increasing rest periods
19	Male	Prosthetic Dental Techniques	First	2-4 hours	Laptop	Yes	Yes	Yes	No	No	Changing screen settings
20	Male	Prosthetic Dental Techniques	Second	More than 7 hours	Tablet	No	Yes	Yes	Yes	Yes	None
21	Male	Prosthetic Dental Techniques	Third	2-4 hours	Smartphone	Yes	No	No	No	Yes	Eye drops
22	Female	Anesthesia Techniques	Third	More than 7 hours	Laptop	Yes	Yes	No	No	No	None
21	Male	Anesthesia Techniques	Second	More than 7 hours	Tablet	No	No	Yes	Yes	Yes	Eye drops
24	Female	Anesthesia Techniques	Fourth	Less than 2 hours	Tablet	No	Yes	Yes	Yes	No	None
24	Female	Anesthesia Techniques	Fourth	5-7 hours	Laptop	No	No	Yes	No	No	Eye drops
19	Male	Anesthesia Techniques	First	2-4 hours	Tablet	No	No	Yes	No	No	Increasing rest periods
24	Female	Anesthesia Techniques	Fourth	5-7 hours	Tablet	No	Yes	Yes	No	Yes	Eye drops
21	Male	Anesthesia Techniques	Third	More than 7 hours	Smartphone	Yes	Yes	No	No	Yes	None
21	Male	Medical Laboratories Techniques	Third	Less than 2 hours	Laptop	Yes	Yes	No	No	No	Changing screen settings
20	Female	Anesthesia Techniques	Second	2-4 hours	Laptop	No	Yes	Yes	No	No	None
24	Female	Radiological Techniques	Fourth	Less than 2 hours	Smartphone	No	No	Yes	Yes	No	Increasing rest periods
24	Male	Anesthesia Techniques	Fourth	Less than 2 hours	Laptop	Yes	Yes	Yes	No	Yes	Eye drops
24	Female	Anesthesia Techniques	Fourth	2-4 hours	Tablet	Yes	Yes	Yes	Yes	Yes	Eye drops
23	Male	Medical Laboratories Techniques	Third	Less than 2 hours	Tablet	Yes	Yes	Yes	No	Yes	Increasing rest periods
24	Male	Anesthesia Techniques	Fourth	Less than 2 hours	Smartphone	Yes	Yes	Yes	No	No	Eye drops
23	Male	Anesthesia Techniques	Third	2-4 hours	Laptop	Yes	Yes	Yes	Yes	Yes	Eye drops
19	Male	Anesthesia Techniques	First	More than 7 hours	Laptop	Yes	Yes	No	Yes	Yes	Changing screen settings
21	Female	Medical Laboratories Techniques	Third	2-4 hours	Laptop	Yes	No	No	No	No	Changing screen settings
20	Male	Anesthesia Techniques	Second	Less than 2 hours	Smartphone	Yes	No	No	Yes	Yes	Changing screen settings
24	Female	Anesthesia Techniques	Fourth	2-4 hours	Smartphone	Yes	Yes	Yes	No	No	Eye drops
19	Female	Anesthesia Techniques	First	More than 7 hours	Tablet	No	Yes	No	No	Yes	None
19	Female	Anesthesia Techniques	First	5-7 hours	Tablet	Yes	No	No	Yes	Yes	Increasing rest periods
24	Female	Medical Laboratories Techniques	Fourth	Less than 2 hours	Tablet	Yes	Yes	Yes	No	Yes	Changing screen settings
19	Male	Anesthesia Techniques	First	5-7 hours	Tablet	No	No	No	Yes	Yes	None
19	Female	Medical Laboratories Techniques	First	5-7 hours	Laptop	No	Yes	Yes	No	No	Changing screen settings
24	Male	Medical Laboratories Techniques	Fourth	5-7 hours	Tablet	Yes	Yes	Yes	Yes	Yes	Changing screen settings
19	Male	Anesthesia Techniques	First	5-7 hours	Smartphone	No	No	Yes	No	Yes	None
19	Male	Radiological Techniques	First	2-4 hours	Laptop	Yes	No	Yes	Yes	No	None
22	Female	Anesthesia Techniques	Third	5-7 hours	Smartphone	No	Yes	Yes	Yes	Yes	Eye drops
24	Female	Medical Laboratories Techniques	Fourth	5-7 hours	Smartphone	Yes	Yes	Yes	No	Yes	Eye drops
19	Female	Prosthetic Dental Techniques	First	2-4 hours	Tablet	Yes	Yes	Yes	No	No	Changing screen settings
19	Female	Radiological Techniques	First	5-7 hours	Laptop	Yes	No	Yes	No	Yes	Eye drops
24	Male	Medical Laboratories Techniques	Fourth	Less than 2 hours	Tablet	Yes	Yes	Yes	No	Yes	None
19	Female	Anesthesia Techniques	First	5-7 hours	Smartphone	No	No	Yes	No	Yes	Eye drops
20	Male	Medical Laboratories Techniques	Second	2-4 hours	Smartphone	Yes	Yes	Yes	Yes	Yes	Increasing rest periods
22	Female	Anesthesia Techniques	Third	5-7 hours	Laptop	No	No	Yes	No	Yes	None
24	Male	Optics Techniques	Fourth	Less than 2 hours	Tablet	Yes	Yes	Yes	No	Yes	None
21	Female	Radiological Techniques	Third	5-7 hours	Laptop	No	Yes	No	Yes	Yes	None
21	Female	Anesthesia Techniques	Third	5-7 hours	Tablet	Yes	No	No	No	Yes	Changing screen settings
22	Male	Radiological Techniques	Third	2-4 hours	Laptop	Yes	Yes	Yes	Yes	Yes	None
19	Male	Anesthesia Techniques	First	Less than 2 hours	Smartphone	No	Yes	No	No	Yes	Changing screen settings
24	Male	Radiological Techniques	Fourth	5-7 hours	Smartphone	Yes	Yes	Yes	Yes	No	Eye drops
22	Female	Medical Laboratories Techniques	Third	More than 7 hours	Tablet	Yes	No	Yes	No	Yes	Changing screen settings
20	Female	Prosthetic Dental Techniques	Second	5-7 hours	Smartphone	Yes	No	Yes	No	Yes	Increasing rest periods
19	Female	Anesthesia Techniques	First	5-7 hours	Tablet	No	Yes	No	No	No	None
19	Male	Anesthesia Techniques	First	More than 7 hours	Smartphone	Yes	Yes	No	No	No	None
24	Female	Anesthesia Techniques	Fourth	Less than 2 hours	Laptop	Yes	Yes	Yes	No	Yes	None
19	Female	Anesthesia Techniques	First	2-4 hours	Smartphone	No	Yes	Yes	No	No	Increasing rest periods
19	Male	Radiological Techniques	First	2-4 hours	Smartphone	Yes	Yes	No	No	Yes	Changing screen settings
22	Female	Anesthesia Techniques	Third	Less than 2 hours	Laptop	Yes	No	No	No	Yes	None
19	Female	Medical Laboratories Techniques	First	Less than 2 hours	Tablet	No	No	No	Yes	Yes	Increasing rest periods
19	Female	Medical Laboratories Techniques	First	More than 7 hours	Smartphone	No	Yes	No	Yes	Yes	None
19	Female	Medical Laboratories Techniques	First	2-4 hours	Smartphone	Yes	Yes	No	No	Yes	None
24	Female	Prosthetic Dental Techniques	Fourth	5-7 hours	Smartphone	Yes	Yes	Yes	No	No	Increasing rest periods
24	Male	Prosthetic Dental Techniques	Fourth	Less than 2 hours	Laptop	Yes	Yes	Yes	No	No	Eye drops
24	Female	Medical Laboratories Techniques	Fourth	Less than 2 hours	Smartphone	Yes	Yes	Yes	No	No	Eye drops
22	Male	Medical Laboratories Techniques	Third	More than 7 hours	Laptop	No	Yes	Yes	Yes	No	None
24	Female	Anesthesia Techniques	Fourth	More than 7 hours	Laptop	Yes	Yes	Yes	Yes	Yes	Increasing rest periods
19	Female	Anesthesia Techniques	First	Less than 2 hours	Smartphone	Yes	Yes	Yes	Yes	No	Changing screen settings
24	Male	Anesthesia Techniques	Fourth	Less than 2 hours	Laptop	Yes	Yes	Yes	No	No	Increasing rest periods
19	Female	Anesthesia Techniques	First	5-7 hours	Laptop	No	No	No	Yes	Yes	Increasing rest periods
22	Female	Anesthesia Techniques	Third	Less than 2 hours	Tablet	No	Yes	No	Yes	Yes	Changing screen settings
19	Female	Anesthesia Techniques	First	2-4 hours	Laptop	Yes	No	No	No	No	Changing screen settings
21	Male	Anesthesia Techniques	Third	More than 7 hours	Laptop	Yes	Yes	Yes	Yes	Yes	None
24	Male	Anesthesia Techniques	Fourth	More than 7 hours	Smartphone	Yes	Yes	Yes	Yes	Yes	Changing screen settings
19	Female	Anesthesia Techniques	First	2-4 hours	Tablet	Yes	Yes	Yes	Yes	No	None
24	Male	Radiological Techniques	Fourth	Less than 2 hours	Smartphone	Yes	Yes	Yes	Yes	Yes	Increasing rest periods
24	Male	Anesthesia Techniques	Fourth	2-4 hours	Laptop	Yes	Yes	Yes	No	No	Increasing rest periods
24	Male	Anesthesia Techniques	Fourth	2-4 hours	Tablet	Yes	Yes	Yes	Yes	Yes	Increasing rest periods
21	Female	Anesthesia Techniques	Third	2-4 hours	Tablet	Yes	Yes	No	Yes	Yes	None
24	Female	Anesthesia Techniques	Fourth	Less than 2 hours	Smartphone	Yes	Yes	Yes	Yes	No	Eye drops
19	Female	Anesthesia Techniques	First	Less than 2 hours	Smartphone	No	Yes	Yes	Yes	Yes	None
19	Female	Prosthetic Dental Techniques	First	More than 7 hours	Laptop	Yes	Yes	Yes	Yes	Yes	None
21	Male	Anesthesia Techniques	Third	Less than 2 hours	Tablet	No	No	No	Yes	Yes	Changing screen settings
21	Male	Anesthesia Techniques	Third	2-4 hours	Tablet	Yes	No	No	No	Yes	Increasing rest periods
22	Female	Anesthesia Techniques	Third	Less than 2 hours	Laptop	Yes	No	Yes	Yes	No	Increasing rest periods
19	Female	Anesthesia Techniques	First	Less than 2 hours	Smartphone	Yes	Yes	No	No	No	None
19	Female	Anesthesia Techniques	First	2-4 hours	Smartphone	No	No	Yes	Yes	Yes	Eye drops
19	Female	Anesthesia Techniques	First	5-7 hours	Laptop	No	No	No	Yes	No	Eye drops
19	Female	Anesthesia Techniques	First	Less than 2 hours	Smartphone	Yes	Yes	Yes	No	Yes	Changing screen settings
24	Male	Medical Laboratories Techniques	Fourth	More than 7 hours	Smartphone	Yes	Yes	Yes	Yes	No	Eye drops
24	Male	Anesthesia Techniques	Fourth	Less than 2 hours	Laptop	Yes	Yes	Yes	No	Yes	Eye drops
21	Female	Prosthetic Dental Techniques	Third	5-7 hours	Smartphone	Yes	Yes	Yes	Yes	Yes	Increasing rest periods
24	Female	Optics Techniques	Fourth	2-4 hours	Smartphone	Yes	Yes	Yes	No	No	Increasing rest periods
24	Male	Radiological Techniques	Fourth	Less than 2 hours	Tablet	Yes	Yes	Yes	Yes	Yes	None
24	Male	Anesthesia Techniques	Fourth	5-7 hours	Laptop	Yes	Yes	Yes	No	Yes	Increasing rest periods
20	Female	Anesthesia Techniques	Second	Less than 2 hours	Laptop	No	Yes	No	Yes	No	Increasing rest periods
24	Female	Anesthesia Techniques	Fourth	Less than 2 hours	Tablet	Yes	Yes	Yes	No	No	None
19	Female	Anesthesia Techniques	First	Less than 2 hours	Tablet	Yes	Yes	No	No	No	None
24	Male	Anesthesia Techniques	Fourth	Less than 2 hours	Smartphone	Yes	Yes	Yes	Yes	Yes	None
21	Female	Anesthesia Techniques	Third	More than 7 hours	Tablet	No	Yes	No	No	No	Eye drops
19	Female	Anesthesia Techniques	First	2-4 hours	Laptop	Yes	No	Yes	Yes	No	None
21	Male	Anesthesia Techniques	Third	Less than 2 hours	Tablet	No	Yes	Yes	Yes	Yes	Increasing rest periods
22	Male	Anesthesia Techniques	Third	More than 7 hours	Laptop	No	No	No	No	Yes	Eye drops
19	Female	Anesthesia Techniques	First	More than 7 hours	Laptop	Yes	No	Yes	Yes	Yes	Eye drops
21	Male	Anesthesia Techniques	Second	Less than 2 hours	Laptop	No	No	No	No	Yes	Changing screen settings
21	Male	Anesthesia Techniques	Second	2-4 hours	Smartphone	Yes	Yes	No	Yes	Yes	Eye drops
19	Male	Anesthesia Techniques	First	More than 7 hours	Tablet	No	No	Yes	No	No	Changing screen settings
24	Female	Medical Laboratories Techniques	Fourth	Less than 2 hours	Smartphone	Yes	Yes	Yes	Yes	Yes	Increasing rest periods
24	Female	Anesthesia Techniques	Fourth	5-7 hours	Laptop	Yes	Yes	Yes	No	No	None
21	Male	Medical Laboratories Techniques	Third	5-7 hours	Tablet	Yes	No	No	Yes	No	Increasing rest periods
24	Female	Anesthesia Techniques	Fourth	More than 7 hours	Laptop	Yes	Yes	Yes	Yes	No	Increasing rest periods
22	Female	Medical Laboratories Techniques	Third	Less than 2 hours	Laptop	No	Yes	Yes	No	Yes	None
21	Female	Anesthesia Techniques	Third	Less than 2 hours	Tablet	No	Yes	No	No	No	Increasing rest periods
24	Male	Anesthesia Techniques	Fourth	5-7 hours	Tablet	Yes	Yes	Yes	No	Yes	Changing screen settings
19	Male	Prosthetic Dental Techniques	First	Less than 2 hours	Tablet	No	No	No	No	No	Eye drops
24	Male	Anesthesia Techniques	Fourth	More than 7 hours	Tablet	Yes	Yes	Yes	Yes	No	None
21	Female	Prosthetic Dental Techniques	Third	Less than 2 hours	Smartphone	Yes	Yes	Yes	Yes	No	Eye drops
24	Female	Anesthesia Techniques	Fourth	2-4 hours	Laptop	Yes	Yes	Yes	No	Yes	Increasing rest periods
20	Female	Prosthetic Dental Techniques	Second	Less than 2 hours	Tablet	No	Yes	No	No	Yes	None
19	Male	Anesthesia Techniques	First	Less than 2 hours	Laptop	No	Yes	No	Yes	No	Eye drops
19	Male	Anesthesia Techniques	First	Less than 2 hours	Tablet	No	Yes	No	No	No	Changing screen settings
19	Female	Anesthesia Techniques	First	More than 7 hours	Laptop	Yes	Yes	No	Yes	No	Changing screen settings
19	Female	Anesthesia Techniques	First	5-7 hours	Smartphone	Yes	No	Yes	No	Yes	Eye drops
19	Male	Prosthetic Dental Techniques	First	2-4 hours	Tablet	No	Yes	Yes	No	No	None
24	Female	Medical Laboratories Techniques	Fourth	Less than 2 hours	Tablet	Yes	Yes	Yes	Yes	Yes	Increasing rest periods
19	Female	Prosthetic Dental Techniques	First	More than 7 hours	Smartphone	No	No	No	No	No	Eye drops
20	Male	Medical Laboratories Techniques	Second	Less than 2 hours	Tablet	No	No	Yes	Yes	Yes	Increasing rest periods
24	Male	Medical Laboratories Techniques	Fourth	2-4 hours	Laptop	Yes	Yes	Yes	No	No	Increasing rest periods
21	Male	Medical Laboratories Techniques	Third	5-7 hours	Tablet	No	No	Yes	Yes	No	Changing screen settings
22	Female	Medical Laboratories Techniques	Third	More than 7 hours	Laptop	Yes	Yes	Yes	Yes	No	Increasing rest periods
19	Female	Medical Laboratories Techniques	First	More than 7 hours	Smartphone	Yes	Yes	No	No	Yes	None
24	Male	Medical Laboratories Techniques	Fourth	More than 7 hours	Laptop	Yes	Yes	Yes	No	No	None
24	Male	Medical Laboratories Techniques	Fourth	2-4 hours	Smartphone	Yes	Yes	Yes	Yes	No	None
19	Female	Medical Laboratories Techniques	First	Less than 2 hours	Laptop	No	No	No	Yes	No	Changing screen settings
24	Female	Prosthetic Dental Techniques	Fourth	More than 7 hours	Smartphone	Yes	Yes	Yes	Yes	No	None
21	Male	Medical Laboratories Techniques	Second	2-4 hours	Laptop	Yes	Yes	Yes	No	No	None
24	Female	Prosthetic Dental Techniques	Fourth	2-4 hours	Tablet	Yes	Yes	Yes	Yes	Yes	None
19	Female	Prosthetic Dental Techniques	First	Less than 2 hours	Smartphone	Yes	No	Yes	Yes	Yes	Increasing rest periods
20	Female	Medical Laboratories Techniques	Second	5-7 hours	Laptop	No	Yes	Yes	No	Yes	None
24	Male	Anesthesia Techniques	Fourth	More than 7 hours	Laptop	Yes	Yes	Yes	Yes	No	Changing screen settings
24	Female	Prosthetic Dental Techniques	Fourth	2-4 hours	Tablet	Yes	Yes	Yes	No	Yes	Changing screen settings
21	Female	Medical Laboratories Techniques	Second	2-4 hours	Smartphone	No	No	No	Yes	No	Eye drops
20	Male	Anesthesia Techniques	Second	2-4 hours	Laptop	No	Yes	Yes	No	Yes	Eye drops
20	Male	Anesthesia Techniques	Second	2-4 hours	Laptop	Yes	Yes	Yes	Yes	No	Eye drops
22	Male	Medical Laboratories Techniques	Third	2-4 hours	Smartphone	No	No	No	Yes	No	None
19	Female	Prosthetic Dental Techniques	First	5-7 hours	Tablet	No	No	No	Yes	Yes	Changing screen settings
19	Female	Prosthetic Dental Techniques	First	2-4 hours	Laptop	Yes	Yes	Yes	No	Yes	Changing screen settings
19	Female	Medical Laboratories Techniques	First	5-7 hours	Laptop	No	Yes	No	No	Yes	Increasing rest periods
21	Female	Medical Laboratories Techniques	Third	More than 7 hours	Smartphone	Yes	Yes	Yes	Yes	Yes	Changing screen settings
19	Female	Medical Laboratories Techniques	First	Less than 2 hours	Tablet	No	Yes	Yes	No	Yes	Eye drops
24	Female	Medical Laboratories Techniques	Fourth	Less than 2 hours	Laptop	Yes	Yes	Yes	No	Yes	Increasing rest periods
24	Female	Medical Laboratories Techniques	Fourth	More than 7 hours	Smartphone	Yes	Yes	Yes	Yes	No	Increasing rest periods
21	Male	Radiological Techniques	Third	2-4 hours	Tablet	No	No	Yes	Yes	Yes	Changing screen settings
19	Female	Prosthetic Dental Techniques	First	2-4 hours	Laptop	No	Yes	Yes	No	Yes	Increasing rest periods
19	Female	Anesthesia Techniques	First	Less than 2 hours	Tablet	No	No	Yes	No	Yes	None
21	Male	Medical Laboratories Techniques	Second	2-4 hours	Laptop	Yes	Yes	Yes	Yes	Yes	Eye drops
24	Male	Medical Laboratories Techniques	Fourth	2-4 hours	Smartphone	Yes	Yes	Yes	Yes	Yes	Eye drops
24	Female	Medical Laboratories Techniques	Fourth	5-7 hours	Tablet	Yes	Yes	Yes	No	No	Changing screen settings
21	Male	Prosthetic Dental Techniques	Second	2-4 hours	Tablet	No	No	No	No	Yes	Increasing rest periods
21	Male	Anesthesia Techniques	Second	2-4 hours	Tablet	Yes	Yes	Yes	No	No	None
19	Female	Medical Laboratories Techniques	First	2-4 hours	Smartphone	No	No	Yes	No	Yes	Changing screen settings
21	Male	Medical Laboratories Techniques	Second	Less than 2 hours	Smartphone	Yes	Yes	Yes	No	No	Changing screen settings
24	Male	Prosthetic Dental Techniques	Fourth	5-7 hours	Smartphone	Yes	Yes	Yes	No	No	None
21	Male	Radiological Techniques	Third	5-7 hours	Tablet	No	Yes	Yes	No	Yes	Increasing rest periods
22	Female	Anesthesia Techniques	Third	More than 7 hours	Smartphone	No	Yes	No	Yes	No	None
19	Female	Medical Laboratories Techniques	First	5-7 hours	Tablet	No	Yes	Yes	Yes	Yes	Eye drops
21	Female	Medical Laboratories Techniques	Third	5-7 hours	Smartphone	Yes	No	No	Yes	No	Increasing rest periods
21	Male	Anesthesia Techniques	Second	Less than 2 hours	Laptop	Yes	No	No	Yes	Yes	Increasing rest periods
22	Female	Anesthesia Techniques	Third	Less than 2 hours	Laptop	Yes	Yes	Yes	No	Yes	Increasing rest periods
19	Female	Medical Laboratories Techniques	First	More than 7 hours	Smartphone	No	No	Yes	Yes	Yes	Eye drops
21	Female	Anesthesia Techniques	Second	2-4 hours	Smartphone	No	Yes	Yes	Yes	Yes	Changing screen settings
21	Female	Anesthesia Techniques	Third	5-7 hours	Tablet	Yes	No	Yes	No	Yes	Eye drops
24	Male	Medical Laboratories Techniques	Fourth	More than 7 hours	Smartphone	Yes	Yes	Yes	Yes	No	None
19	Female	Medical Laboratories Techniques	First	More than 7 hours	Tablet	No	Yes	Yes	No	Yes	Changing screen settings
20	Male	Medical Laboratories Techniques	Second	Less than 2 hours	Laptop	Yes	No	No	Yes	No	Increasing rest periods
19	Female	Medical Laboratories Techniques	First	More than 7 hours	Tablet	Yes	Yes	Yes	Yes	No	Increasing rest periods
21	Female	Prosthetic Dental Techniques	Third	2-4 hours	Tablet	Yes	Yes	Yes	No	Yes	Increasing rest periods
24	Female	Medical Laboratories Techniques	Fourth	5-7 hours	Smartphone	Yes	Yes	Yes	Yes	No	Increasing rest periods
24	Female	Prosthetic Dental Techniques	Fourth	Less than 2 hours	Laptop	Yes	Yes	Yes	Yes	Yes	None
24	Male	Medical Laboratories Techniques	Fourth	More than 7 hours	Tablet	Yes	Yes	Yes	No	No	Eye drops
19	Female	Anesthesia Techniques	First	2-4 hours	Smartphone	Yes	No	Yes	No	Yes	None
24	Female	Anesthesia Techniques	Fourth	5-7 hours	Laptop	Yes	Yes	Yes	No	Yes	Changing screen settings
22	Female	Prosthetic Dental Techniques	Third	More than 7 hours	Smartphone	No	Yes	Yes	No	Yes	Increasing rest periods
19	Male	Prosthetic Dental Techniques	First	Less than 2 hours	Smartphone	No	Yes	Yes	Yes	Yes	Increasing rest periods
19	Female	Radiological Techniques	First	More than 7 hours	Laptop	No	Yes	Yes	No	No	Eye drops
24	Male	Prosthetic Dental Techniques	Fourth	2-4 hours	Laptop	Yes	Yes	Yes	No	No	Eye drops
19	Male	Medical Laboratories Techniques	First	More than 7 hours	Smartphone	No	No	Yes	Yes	No	Eye drops
19	Female	Medical Laboratories Techniques	First	Less than 2 hours	Smartphone	No	No	No	No	No	Changing screen settings
24	Male	Medical Laboratories Techniques	Fourth	5-7 hours	Smartphone	Yes	Yes	No	Yes	No	Eye drops
20	Female	Medical Laboratories Techniques	Second	Less than 2 hours	Laptop	Yes	No	Yes	No	Yes	Changing screen settings
24	Female	Medical Laboratories Techniques	Fourth	5-7 hours	Laptop	Yes	Yes	No	No	No	None
21	Male	Medical Laboratories Techniques	Third	Less than 2 hours	Tablet	No	Yes	Yes	Yes	No	Eye drops
24	Female	Prosthetic Dental Techniques	Fourth	2-4 hours	Laptop	Yes	Yes	No	Yes	Yes	None
19	Male	Medical Laboratories Techniques	First	Less than 2 hours	Smartphone	No	Yes	Yes	Yes	No	Changing screen settings
20	Female	Medical Laboratories Techniques	Second	Less than 2 hours	Smartphone	Yes	No	Yes	No	Yes	Changing screen settings
24	Female	Prosthetic Dental Techniques	Fourth	Less than 2 hours	Smartphone	Yes	Yes	No	No	No	None
21	Female	Prosthetic Dental Techniques	Second	More than 7 hours	Tablet	Yes	Yes	No	Yes	No	Changing screen settings
20	Male	Prosthetic Dental Techniques	Second	More than 7 hours	Laptop	No	Yes	Yes	No	No	Changing screen settings
24	Male	Anesthesia Techniques	Fourth	5-7 hours	Tablet	Yes	Yes	No	Yes	Yes	Changing screen settings
20	Male	Medical Laboratories Techniques	Second	5-7 hours	Laptop	No	Yes	Yes	Yes	No	Eye drops
24	Male	Medical Laboratories Techniques	Fourth	Less than 2 hours	Smartphone	Yes	Yes	Yes	Yes	Yes	Increasing rest periods
22	Male	Medical Laboratories Techniques	Third	5-7 hours	Smartphone	Yes	Yes	Yes	Yes	Yes	None
21	Female	Medical Laboratories Techniques	Third	2-4 hours	Laptop	Yes	No	Yes	No	No	Changing screen settings
24	Male	Anesthesia Techniques	Fourth	Less than 2 hours	Laptop	Yes	Yes	No	No	No	Eye drops
24	Male	Prosthetic Dental Techniques	Fourth	2-4 hours	Tablet	Yes	Yes	Yes	Yes	No	Increasing rest periods
22	Male	Medical Laboratories Techniques	Third	5-7 hours	Smartphone	Yes	No	Yes	Yes	No	None
19	Female	Medical Laboratories Techniques	First	2-4 hours	Laptop	Yes	Yes	No	Yes	No	Eye drops
21	Female	Medical Laboratories Techniques	Third	5-7 hours	Laptop	Yes	No	No	No	Yes	None
19	Female	Medical Laboratories Techniques	First	Less than 2 hours	Laptop	No	Yes	No	No	No	Increasing rest periods
24	Female	Medical Laboratories Techniques	Fourth	5-7 hours	Laptop	Yes	Yes	No	No	No	Eye drops
24	Male	Medical Laboratories Techniques	Fourth	2-4 hours	Laptop	Yes	Yes	No	No	Yes	Changing screen settings
24	Female	Prosthetic Dental Techniques	Fourth	2-4 hours	Laptop	No	Yes	Yes	No	Yes	Increasing rest periods
22	Male	Medical Laboratories Techniques	Third	More than 7 hours	Tablet	Yes	No	No	Yes	Yes	Changing screen settings
21	Female	Medical Laboratories Techniques	Third	2-4 hours	Laptop	Yes	Yes	No	No	No	None
19	Male	Prosthetic Dental Techniques	First	5-7 hours	Laptop	No	No	No	No	Yes	None
19	Female	Medical Laboratories Techniques	First	2-4 hours	Laptop	Yes	Yes	No	No	Yes	None
24	Male	Prosthetic Dental Techniques	Fourth	2-4 hours	Laptop	No	No	Yes	Yes	Yes	Increasing rest periods
24	Male	Medical Laboratories Techniques	Fourth	More than 7 hours	Smartphone	Yes	No	Yes	No	Yes	Increasing rest periods
24	Female	Anesthesia Techniques	Fourth	2-4 hours	Laptop	No	No	Yes	No	No	None
24	Female	Anesthesia Techniques	Fourth	2-4 hours	Tablet	Yes	No	No	No	Yes	None
20	Female	Prosthetic Dental Techniques	Second	More than 7 hours	Laptop	Yes	No	No	No	No	Increasing rest periods
24	Male	Prosthetic Dental Techniques	Fourth	More than 7 hours	Smartphone	Yes	Yes	No	Yes	Yes	None
20	Male	Anesthesia Techniques	Second	More than 7 hours	Laptop	Yes	No	Yes	Yes	Yes	None
22	Female	Medical Laboratories Techniques	Third	More than 7 hours	Laptop	Yes	Yes	Yes	Yes	Yes	None
20	Male	Medical Laboratories Techniques	Second	More than 7 hours	Tablet	Yes	No	No	No	No	Increasing rest periods
20	Male	Medical Laboratories Techniques	Second	5-7 hours	Tablet	Yes	Yes	No	No	No	Eye drops
24	Female	Medical Laboratories Techniques	Fourth	Less than 2 hours	Laptop	Yes	Yes	No	Yes	Yes	Eye drops
19	Female	Radiological Techniques	First	2-4 hours	Laptop	Yes	No	No	Yes	Yes	Eye drops
21	Male	Medical Laboratories Techniques	Third	Less than 2 hours	Smartphone	No	Yes	No	Yes	Yes	None
19	Female	Medical Laboratories Techniques	First	More than 7 hours	Smartphone	No	No	Yes	No	Yes	None
24	Male	Medical Laboratories Techniques	Fourth	More than 7 hours	Smartphone	Yes	Yes	No	Yes	Yes	None
24	Female	Medical Laboratories Techniques	Fourth	Less than 2 hours	Tablet	Yes	Yes	No	Yes	No	Changing screen settings
19	Female	Anesthesia Techniques	First	2-4 hours	Smartphone	No	Yes	Yes	No	Yes	Changing screen settings
24	Male	Medical Laboratories Techniques	Fourth	5-7 hours	Laptop	Yes	Yes	No	Yes	Yes	Eye drops
24	Female	Anesthesia Techniques	Fourth	More than 7 hours	Smartphone	Yes	Yes	Yes	No	No	Increasing rest periods
21	Female	Optics Techniques	Third	2-4 hours	Tablet	No	Yes	Yes	No	No	Changing screen settings
20	Female	Medical Laboratories Techniques	Second	2-4 hours	Tablet	No	No	No	Yes	No	Changing screen settings
21	Female	Medical Laboratories Techniques	Third	2-4 hours	Laptop	No	No	No	Yes	Yes	Eye drops
20	Female	Prosthetic Dental Techniques	Second	Less than 2 hours	Smartphone	No	Yes	No	Yes	Yes	None
22	Female	Medical Laboratories Techniques	Fourth	5-7 hours	Tablet	No	No	Yes	No	No	Changing screen settings
22	Female	Optics Techniques	Fourth	More than 7 hours	Tablet	No	No	Yes	Yes	Yes	Eye drops
21	Female	Medical Laboratories Techniques	Third	2-4 hours	Laptop	No	Yes	Yes	No	No	Increasing rest periods
21	Female	Optics Techniques	Third	More than 7 hours	Laptop	Yes	Yes	Yes	No	No	Changing screen settings
19	Female	Medical Laboratories Techniques	First	More than 7 hours	Tablet	No	Yes	Yes	Yes	Yes	None
21	Female	Optics Techniques	Third	More than 7 hours	Smartphone	Yes	No	No	No	Yes	Eye drops
21	Female	Medical Laboratories Techniques	Third	5-7 hours	Laptop	Yes	Yes	No	No	No	None
19	Female	Radiological Techniques	First	More than 7 hours	Tablet	No	No	Yes	Yes	Yes	Eye drops
22	Female	Medical Laboratories Techniques	Fourth	2-4 hours	Tablet	No	Yes	No	Yes	No	None
19	Female	Prosthetic Dental Techniques	First	More than 7 hours	Laptop	No	No	Yes	No	No	Eye drops
19	Female	Radiological Techniques	First	2-4 hours	Tablet	No	No	Yes	No	No	Increasing rest periods
21	Female	Prosthetic Dental Techniques	Third	Less than 2 hours	Tablet	No	Yes	Yes	No	Yes	Eye drops
21	Female	Radiological Techniques	Third	Less than 2 hours	Smartphone	Yes	Yes	No	No	Yes	None
19	Female	Anesthesia Techniques	First	2-4 hours	Laptop	Yes	Yes	No	No	No	Changing screen settings
21	Female	Prosthetic Dental Techniques	Third	More than 7 hours	Laptop	No	Yes	Yes	No	No	None
21	Female	Medical Laboratories Techniques	Third	More than 7 hours	Smartphone	No	No	Yes	Yes	No	Increasing rest periods
22	Female	Medical Laboratories Techniques	Fourth	2-4 hours	Laptop	Yes	Yes	Yes	No	Yes	Eye drops
19	Female	Medical Laboratories Techniques	First	More than 7 hours	Tablet	No	Yes	No	Yes	Yes	Eye drops
21	Female	Medical Laboratories Techniques	Third	More than 7 hours	Tablet	No	Yes	No	No	Yes	Increasing rest periods
20	Female	Anesthesia Techniques	Second	More than 7 hours	Smartphone	Yes	Yes	Yes	No	No	Eye drops
22	Female	Anesthesia Techniques	Fourth	More than 7 hours	Laptop	Yes	Yes	No	Yes	Yes	Eye drops
20	Female	Prosthetic Dental Techniques	Second	Less than 2 hours	Laptop	Yes	Yes	No	Yes	Yes	Changing screen settings
22	Female	Prosthetic Dental Techniques	Fourth	5-7 hours	Laptop	Yes	No	No	No	No	Changing screen settings
19	Female	Prosthetic Dental Techniques	First	5-7 hours	Smartphone	Yes	No	No	Yes	Yes	Changing screen settings
19	Female	Anesthesia Techniques	First	More than 7 hours	Smartphone	Yes	No	No	No	No	Eye drops
21	Female	Anesthesia Techniques	Third	2-4 hours	Tablet	No	Yes	No	No	Yes	None
21	Female	Anesthesia Techniques	Third	5-7 hours	Tablet	Yes	No	No	Yes	Yes	Increasing rest periods
21	Female	Optics Techniques	Third	2-4 hours	Tablet	No	No	No	No	Yes	Changing screen settings
19	Female	Optics Techniques	First	5-7 hours	Tablet	No	No	No	Yes	Yes	None
22	Female	Medical Laboratories Techniques	Fourth	More than 7 hours	Laptop	No	Yes	Yes	No	No	Changing screen settings
22	Female	Anesthesia Techniques	Fourth	Less than 2 hours	Tablet	No	Yes	No	Yes	Yes	Changing screen settings
19	Female	Anesthesia Techniques	First	2-4 hours	Smartphone	No	No	Yes	No	Yes	None
21	Female	Optics Techniques	Third	5-7 hours	Laptop	Yes	No	Yes	Yes	No	None
20	Female	Prosthetic Dental Techniques	Second	More than 7 hours	Smartphone	No	Yes	Yes	Yes	Yes	Eye drops
22	Female	Anesthesia Techniques	Fourth	2-4 hours	Smartphone	No	Yes	No	No	Yes	Eye drops
21	Female	Anesthesia Techniques	Third	More than 7 hours	Tablet	Yes	Yes	Yes	No	No	Changing screen settings
20	Female	Radiological Techniques	Second	More than 7 hours	Laptop	Yes	No	Yes	No	Yes	Eye drops
22	Female	Prosthetic Dental Techniques	Fourth	2-4 hours	Tablet	Yes	Yes	Yes	No	Yes	None
19	Female	Medical Laboratories Techniques	First	2-4 hours	Smartphone	No	No	Yes	No	Yes	Eye drops
20	Female	Optics Techniques	Second	5-7 hours	Smartphone	Yes	Yes	Yes	Yes	Yes	Increasing rest periods
19	Female	Radiological Techniques	First	More than 7 hours	Laptop	No	No	Yes	No	Yes	None
19	Female	Radiological Techniques	First	2-4 hours	Tablet	Yes	Yes	No	No	Yes	None
22	Female	Medical Laboratories Techniques	Fourth	5-7 hours	Laptop	No	Yes	No	Yes	Yes	None
19	Female	Prosthetic Dental Techniques	First	More than 7 hours	Tablet	Yes	No	No	No	Yes	Changing screen settings
21	Female	Prosthetic Dental Techniques	Third	2-4 hours	Laptop	Yes	Yes	Yes	Yes	Yes	None
19	Female	Medical Laboratories Techniques	First	More than 7 hours	Smartphone	No	Yes	No	No	Yes	Changing screen settings
21	Female	Optics Techniques	Third	More than 7 hours	Smartphone	Yes	Yes	Yes	Yes	No	Eye drops
22	Female	Prosthetic Dental Techniques	Fourth	More than 7 hours	Tablet	Yes	No	Yes	No	Yes	Changing screen settings
19	Female	Radiological Techniques	First	5-7 hours	Smartphone	Yes	No	Yes	No	Yes	Increasing rest periods
19	Female	Prosthetic Dental Techniques	First	5-7 hours	Tablet	No	Yes	No	No	No	None
20	Female	Medical Laboratories Techniques	Second	2-4 hours	Smartphone	Yes	Yes	No	No	No	None
19	Female	Medical Laboratories Techniques	First	More than 7 hours	Laptop	Yes	Yes	No	No	Yes	None
22	Female	Radiological Techniques	Fourth	More than 7 hours	Smartphone	No	Yes	Yes	No	No	Increasing rest periods
22	Female	Optics Techniques	Fourth	5-7 hours	Smartphone	Yes	Yes	No	No	Yes	Changing screen settings
23	Female	Optics Techniques	Fourth	More than 7 hours	Laptop	Yes	Yes	No	No	Yes	None
20	Female	Prosthetic Dental Techniques	Second	5-7 hours	Tablet	No	No	No	Yes	Yes	Increasing rest periods
23	Female	Anesthesia Techniques	Fourth	More than 7 hours	Smartphone	Yes	Yes	No	Yes	Yes	None
21	Female	Prosthetic Dental Techniques	Third	More than 7 hours	Smartphone	Yes	Yes	No	No	Yes	None
20	Female	Prosthetic Dental Techniques	Second	2-4 hours	Smartphone	No	Yes	Yes	No	No	Increasing rest periods
21	Female	Optics Techniques	Third	More than 7 hours	Laptop	Yes	No	Yes	No	No	Eye drops
20	Female	Prosthetic Dental Techniques	Second	More than 7 hours	Smartphone	No	Yes	Yes	No	No	Eye drops
21	Female	Prosthetic Dental Techniques	Third	5-7 hours	Laptop	No	Yes	Yes	Yes	No	None
21	Female	Medical Laboratories Techniques	Third	5-7 hours	Laptop	No	Yes	Yes	Yes	Yes	Increasing rest periods
19	Female	Anesthesia Techniques	First	5-7 hours	Smartphone	Yes	Yes	Yes	Yes	No	Changing screen settings
21	Female	Medical Laboratories Techniques	Third	2-4 hours	Laptop	Yes	Yes	Yes	No	No	Increasing rest periods
19	Female	Medical Laboratories Techniques	First	More than 7 hours	Laptop	No	No	No	Yes	Yes	Increasing rest periods
20	Female	Medical Laboratories Techniques	Second	More than 7 hours	Tablet	No	Yes	No	Yes	Yes	Changing screen settings
21	Female	Optics Techniques	Third	More than 7 hours	Laptop	Yes	No	No	No	No	Changing screen settings
20	Female	Anesthesia Techniques	Second	5-7 hours	Laptop	Yes	Yes	Yes	Yes	Yes	None
19	Female	Radiological Techniques	First	More than 7 hours	Smartphone	No	Yes	No	Yes	Yes	Changing screen settings
23	Female	Prosthetic Dental Techniques	Fourth	More than 7 hours	Tablet	Yes	Yes	Yes	Yes	No	None
19	Female	Optics Techniques	First	5-7 hours	Smartphone	No	Yes	No	Yes	Yes	Increasing rest periods
19	Female	Prosthetic Dental Techniques	First	5-7 hours	Laptop	No	No	Yes	No	No	Increasing rest periods
21	Female	Optics Techniques	Third	More than 7 hours	Tablet	No	No	No	Yes	Yes	Increasing rest periods
20	Female	Anesthesia Techniques	Second	More than 7 hours	Tablet	Yes	Yes	No	Yes	Yes	None
23	Female	Radiological Techniques	Fourth	5-7 hours	Smartphone	Yes	Yes	No	Yes	No	Eye drops
20	Female	Optics Techniques	Second	2-4 hours	Smartphone	No	Yes	Yes	Yes	Yes	None
20	Female	Anesthesia Techniques	Second	More than 7 hours	Laptop	Yes	Yes	Yes	Yes	Yes	None
23	Female	Radiological Techniques	Fourth	More than 7 hours	Tablet	Yes	Yes	No	Yes	Yes	Changing screen settings
19	Female	Prosthetic Dental Techniques	First	More than 7 hours	Tablet	Yes	No	No	No	Yes	Increasing rest periods
23	Female	Optics Techniques	Fourth	5-7 hours	Laptop	Yes	Yes	Yes	Yes	No	Increasing rest periods
22	Female	Medical Laboratories Techniques	Third	2-4 hours	Smartphone	Yes	Yes	No	No	No	None
20	Female	Optics Techniques	Second	Less than 2 hours	Smartphone	No	No	Yes	Yes	Yes	Eye drops
23	Female	Medical Laboratories Techniques	Fourth	More than 7 hours	Laptop	Yes	Yes	No	Yes	No	Eye drops
20	Female	Optics Techniques	Second	Less than 2 hours	Smartphone	Yes	Yes	Yes	No	Yes	Changing screen settings
20	Female	Optics Techniques	Second	5-7 hours	Smartphone	Yes	Yes	Yes	Yes	No	Eye drops
22	Female	Anesthesia Techniques	Third	5-7 hours	Laptop	No	No	No	No	Yes	Eye drops
20	Female	Prosthetic Dental Techniques	Second	More than 7 hours	Smartphone	Yes	Yes	Yes	Yes	Yes	Increasing rest periods
22	Female	Optics Techniques	Third	5-7 hours	Smartphone	Yes	Yes	No	No	No	Increasing rest periods
19	Female	Medical Laboratories Techniques	First	More than 7 hours	Tablet	Yes	Yes	Yes	Yes	Yes	None
20	Female	Medical Laboratories Techniques	Second	5-7 hours	Laptop	No	Yes	Yes	No	Yes	Increasing rest periods
22	Female	Anesthesia Techniques	Third	2-4 hours	Laptop	No	Yes	No	Yes	No	Increasing rest periods
19	Female	Prosthetic Dental Techniques	First	2-4 hours	Tablet	Yes	Yes	Yes	No	No	None
23	Female	Radiological Techniques	Fourth	More than 7 hours	Tablet	Yes	Yes	No	No	No	None
19	Female	Medical Laboratories Techniques	First	Less than 2 hours	Smartphone	Yes	Yes	Yes	Yes	Yes	None
23	Female	Radiological Techniques	Fourth	5-7 hours	Tablet	Yes	Yes	No	No	No	Eye drops
20	Female	Prosthetic Dental Techniques	Second	More than 7 hours	Laptop	Yes	No	Yes	Yes	No	None
19	Female	Radiological Techniques	First	2-4 hours	Tablet	No	Yes	Yes	Yes	Yes	Increasing rest periods
23	Female	Prosthetic Dental Techniques	Fourth	More than 7 hours	Laptop	Yes	Yes	No	No	Yes	Eye drops
23	Female	Optics Techniques	Fourth	Less than 2 hours	Laptop	Yes	Yes	Yes	Yes	Yes	Eye drops
19	Female	Prosthetic Dental Techniques	First	Less than 2 hours	Laptop	No	No	No	No	Yes	Changing screen settings
23	Female	Optics Techniques	Fourth	Less than 2 hours	Smartphone	Yes	Yes	No	Yes	Yes	Eye drops
23	Female	Prosthetic Dental Techniques	Fourth	5-7 hours	Tablet	Yes	Yes	Yes	No	No	Changing screen settings
22	Female	Radiological Techniques	Third	5-7 hours	Smartphone	Yes	Yes	Yes	Yes	Yes	Increasing rest periods
20	Female	Medical Laboratories Techniques	Second	2-4 hours	Laptop	No	Yes	No	No	No	None
20	Female	Radiological Techniques	Second	Less than 2 hours	Tablet	Yes	No	No	Yes	No	Increasing rest periods
20	Female	Medical Laboratories Techniques	Second	More than 7 hours	Laptop	No	Yes	No	Yes	No	Increasing rest periods
22	Female	Anesthesia Techniques	Third	5-7 hours	Laptop	No	Yes	Yes	No	Yes	None
22	Female	Anesthesia Techniques	Third	5-7 hours	Tablet	No	Yes	No	No	No	Increasing rest periods
22	Female	Medical Laboratories Techniques	Third	Less than 2 hours	Tablet	Yes	No	Yes	No	Yes	Changing screen settings
23	Female	Medical Laboratories Techniques	Fourth	Less than 2 hours	Tablet	Yes	Yes	No	No	No	Eye drops
20	Female	Prosthetic Dental Techniques	Second	5-7 hours	Tablet	Yes	No	No	Yes	No	None
23	Female	Prosthetic Dental Techniques	Fourth	5-7 hours	Smartphone	Yes	Yes	Yes	Yes	No	Eye drops
23	Female	Radiological Techniques	Fourth	2-4 hours	Laptop	Yes	Yes	No	No	Yes	Increasing rest periods
20	Female	Radiological Techniques	Second	2-4 hours	Tablet	No	Yes	No	No	Yes	None
23	Female	Anesthesia Techniques	Fourth	5-7 hours	Laptop	Yes	Yes	No	Yes	No	Eye drops
23	Female	Medical Laboratories Techniques	Fourth	2-4 hours	Tablet	Yes	Yes	No	No	No	Changing screen settings
22	Female	Radiological Techniques	Third	More than 7 hours	Laptop	Yes	Yes	No	Yes	No	Changing screen settings
22	Female	Anesthesia Techniques	Third	5-7 hours	Smartphone	Yes	No	Yes	No	Yes	Eye drops
21	Female	Medical Laboratories Techniques	Second	More than 7 hours	Tablet	No	Yes	Yes	No	No	None
21	Female	Prosthetic Dental Techniques	Second	2-4 hours	Tablet	Yes	No	Yes	Yes	Yes	Increasing rest periods
19	Female	Optics Techniques	First	5-7 hours	Smartphone	No	No	No	No	No	Eye drops
19	Female	Prosthetic Dental Techniques	First	More than 7 hours	Tablet	No	No	Yes	Yes	Yes	Increasing rest periods
23	Female	Radiological Techniques	Fourth	5-7 hours	Laptop	Yes	Yes	Yes	No	No	Increasing rest periods
22	Female	Radiological Techniques	Third	More than 7 hours	Tablet	No	No	Yes	Yes	No	Changing screen settings
22	Female	Prosthetic Dental Techniques	Third	More than 7 hours	Laptop	Yes	Yes	Yes	Yes	No	Increasing rest periods
21	Female	Prosthetic Dental Techniques	Second	5-7 hours	Smartphone	Yes	Yes	No	No	Yes	None
21	Female	Radiological Techniques	Second	Less than 2 hours	Laptop	Yes	Yes	Yes	No	No	None
21	Female	Optics Techniques	Second	Less than 2 hours	Smartphone	Yes	No	No	Yes	No	None
21	Female	Prosthetic Dental Techniques	Second	Less than 2 hours	Laptop	No	No	No	Yes	No	Changing screen settings
21	Female	Optics Techniques	Second	2-4 hours	Smartphone	No	No	Yes	Yes	No	None
23	Female	Medical Laboratories Techniques	Fourth	5-7 hours	Laptop	Yes	Yes	Yes	No	No	None
19	Female	Prosthetic Dental Techniques	First	More than 7 hours	Tablet	Yes	Yes	No	Yes	Yes	None
23	Female	Medical Laboratories Techniques	Fourth	2-4 hours	Smartphone	Yes	Yes	Yes	Yes	Yes	Increasing rest periods
23	Female	Prosthetic Dental Techniques	Fourth	More than 7 hours	Laptop	Yes	Yes	Yes	No	Yes	None
21	Female	Medical Laboratories Techniques	Second	2-4 hours	Laptop	No	Yes	No	Yes	No	Changing screen settings
23	Female	Medical Laboratories Techniques	Fourth	5-7 hours	Tablet	Yes	Yes	Yes	No	Yes	Changing screen settings
21	Female	Radiological Techniques	Second	Less than 2 hours	Smartphone	No	No	No	Yes	No	Eye drops
23	Female	Anesthesia Techniques	Fourth	5-7 hours	Laptop	Yes	Yes	Yes	No	Yes	Eye drops
21	Female	Radiological Techniques	Second	More than 7 hours	Laptop	Yes	Yes	Yes	Yes	No	Eye drops
20	Female	Prosthetic Dental Techniques	First	More than 7 hours	Smartphone	No	No	No	Yes	No	None
21	Female	Anesthesia Techniques	Second	More than 7 hours	Tablet	No	No	No	Yes	Yes	Changing screen settings
21	Female	Radiological Techniques	Second	More than 7 hours	Laptop	Yes	Yes	Yes	No	Yes	Changing screen settings
23	Female	Medical Laboratories Techniques	Fourth	More than 7 hours	Laptop	Yes	Yes	No	No	Yes	Increasing rest periods
23	Female	Medical Laboratories Techniques	Fourth	More than 7 hours	Smartphone	Yes	Yes	Yes	Yes	Yes	Changing screen settings
23	Female	Medical Laboratories Techniques	Fourth	2-4 hours	Tablet	Yes	Yes	Yes	No	Yes	Eye drops
21	Female	Prosthetic Dental Techniques	Second	2-4 hours	Laptop	No	Yes	Yes	No	Yes	Increasing rest periods
20	Female	Radiological Techniques	First	More than 7 hours	Smartphone	No	No	Yes	Yes	No	Increasing rest periods
20	Female	Medical Laboratories Techniques	First	More than 7 hours	Tablet	No	No	Yes	Yes	Yes	Changing screen settings
23	Female	Anesthesia Techniques	Fourth	More than 7 hours	Laptop	No	Yes	Yes	No	Yes	Increasing rest periods
23	Female	Anesthesia Techniques	Fourth	2-4 hours	Tablet	No	Yes	Yes	No	Yes	None
23	Female	Medical Laboratories Techniques	Fourth	More than 7 hours	Laptop	Yes	Yes	Yes	Yes	Yes	Eye drops
21	Female	Radiological Techniques	Second	More than 7 hours	Smartphone	No	No	Yes	Yes	Yes	Eye drops
21	Female	Prosthetic Dental Techniques	Second	5-7 hours	Tablet	Yes	No	No	No	No	Changing screen settings
20	Female	Anesthesia Techniques	First	2-4 hours	Tablet	No	No	No	No	Yes	Increasing rest periods
21	Female	Medical Laboratories Techniques	Second	5-7 hours	Tablet	Yes	Yes	Yes	No	No	None
20	Female	Anesthesia Techniques	First	5-7 hours	Smartphone	No	No	Yes	No	Yes	Changing screen settings
23	Female	Optics Techniques	Fourth	5-7 hours	Smartphone	Yes	Yes	Yes	No	No	Changing screen settings
21	Female	Medical Laboratories Techniques	Second	More than 7 hours	Smartphone	Yes	No	No	No	No	None
21	Female	Optics Techniques	Second	5-7 hours	Tablet	No	Yes	Yes	No	Yes	Increasing rest periods
21	Female	Optics Techniques	Second	More than 7 hours	Smartphone	No	Yes	No	Yes	No	None
23	Female	Medical Laboratories Techniques	Fourth	5-7 hours	Tablet	No	Yes	Yes	Yes	Yes	Eye drops
20	Female	Medical Laboratories Techniques	First	More than 7 hours	Smartphone	Yes	No	No	Yes	No	Increasing rest periods
20	Female	Radiological Techniques	First	More than 7 hours	Laptop	Yes	No	No	Yes	Yes	Increasing rest periods
20	Female	Anesthesia Techniques	First	5-7 hours	Laptop	Yes	Yes	Yes	No	Yes	Increasing rest periods
23	Female	Prosthetic Dental Techniques	Fourth	5-7 hours	Smartphone	No	Yes	Yes	Yes	Yes	Eye drops
20	Female	Optics Techniques	First	More than 7 hours	Smartphone	No	Yes	Yes	Yes	Yes	Changing screen settings
23	Female	Optics Techniques	Fourth	Less than 2 hours	Tablet	Yes	Yes	Yes	No	Yes	Eye drops
22	Female	Prosthetic Dental Techniques	Third	5-7 hours	Smartphone	Yes	Yes	No	Yes	No	None
21	Female	Prosthetic Dental Techniques	Second	5-7 hours	Tablet	No	Yes	Yes	No	Yes	Changing screen settings
23	Female	Optics Techniques	Fourth	5-7 hours	Laptop	Yes	Yes	No	Yes	No	Increasing rest periods
22	Female	Prosthetic Dental Techniques	Third	2-4 hours	Tablet	Yes	Yes	Yes	Yes	No	Increasing rest periods
21	Female	Anesthesia Techniques	Second	More than 7 hours	Tablet	Yes	Yes	Yes	No	Yes	Increasing rest periods
22	Female	Prosthetic Dental Techniques	Third	5-7 hours	Smartphone	Yes	Yes	No	Yes	No	Increasing rest periods
20	Female	Radiological Techniques	First	5-7 hours	Laptop	No	Yes	Yes	Yes	Yes	None
23	Female	Optics Techniques	Fourth	5-7 hours	Tablet	No	Yes	No	No	No	Eye drops
20	Female	Radiological Techniques	First	More than 7 hours	Smartphone	Yes	No	Yes	No	Yes	None
22	Female	Radiological Techniques	Third	5-7 hours	Laptop	Yes	No	No	No	Yes	Changing screen settings
23	Female	Prosthetic Dental Techniques	Fourth	5-7 hours	Smartphone	No	Yes	Yes	No	Yes	Increasing rest periods
20	Female	Medical Laboratories Techniques	First	Less than 2 hours	Smartphone	No	Yes	Yes	Yes	Yes	Increasing rest periods
22	Female	Radiological Techniques	Third	More than 7 hours	Laptop	No	Yes	Yes	No	No	Eye drops
20	Female	Prosthetic Dental Techniques	First	More than 7 hours	Laptop	Yes	No	No	No	No	Eye drops
22	Female	Radiological Techniques	Third	2-4 hours	Smartphone	No	No	Yes	Yes	No	Eye drops
23	Female	Radiological Techniques	Fourth	5-7 hours	Smartphone	No	Yes	No	No	No	Changing screen settings
22	Female	Prosthetic Dental Techniques	Third	5-7 hours	Smartphone	Yes	Yes	No	Yes	No	Eye drops
23	Female	Prosthetic Dental Techniques	Fourth	2-4 hours	Laptop	Yes	Yes	Yes	No	Yes	Changing screen settings
23	Female	Optics Techniques	Fourth	More than 7 hours	Laptop	No	Yes	No	No	No	None
20	Female	Optics Techniques	First	5-7 hours	Tablet	No	Yes	Yes	Yes	No	Eye drops
22	Female	Prosthetic Dental Techniques	Third	5-7 hours	Laptop	No	No	No	Yes	Yes	None
21	Female	Radiological Techniques	Second	2-4 hours	Smartphone	No	Yes	Yes	Yes	No	Changing screen settings
22	Female	Optics Techniques	Third	More than 7 hours	Smartphone	Yes	No	Yes	No	Yes	Changing screen settings
20	Female	Prosthetic Dental Techniques	First	5-7 hours	Smartphone	No	Yes	No	No	No	None
20	Female	Optics Techniques	First	5-7 hours	Tablet	Yes	Yes	No	Yes	No	Changing screen settings
22	Female	Medical Laboratories Techniques	Third	Less than 2 hours	Laptop	No	Yes	Yes	No	No	Changing screen settings
22	Female	Radiological Techniques	Third	More than 7 hours	Tablet	Yes	No	No	Yes	Yes	Changing screen settings
20	Female	Medical Laboratories Techniques	First	More than 7 hours	Laptop	No	Yes	Yes	Yes	No	Eye drops
23	Male	Anesthesia Techniques	Fourth	More than 7 hours	Smartphone	Yes	Yes	Yes	Yes	Yes	Increasing rest periods
21	Female	Optics Techniques	Second	5-7 hours	Smartphone	Yes	Yes	Yes	Yes	Yes	None
20	Female	Optics Techniques	First	2-4 hours	Laptop	Yes	No	Yes	No	No	Changing screen settings
23	Male	Radiological Techniques	Fourth	2-4 hours	Laptop	No	Yes	No	No	No	Eye drops
23	Female	Optics Techniques	Fourth	5-7 hours	Tablet	Yes	Yes	Yes	Yes	No	Increasing rest periods
23	Male	Prosthetic Dental Techniques	Fourth	5-7 hours	Smartphone	Yes	No	Yes	Yes	No	None
23	Male	Prosthetic Dental Techniques	Fourth	More than 7 hours	Laptop	Yes	Yes	No	Yes	No	Eye drops
21	Female	Anesthesia Techniques	Second	Less than 2 hours	Laptop	Yes	No	No	No	Yes	None
23	Female	Optics Techniques	Fourth	More than 7 hours	Laptop	No	Yes	No	No	No	Increasing rest periods
22	Male	Radiological Techniques	Third	More than 7 hours	Laptop	Yes	Yes	No	No	No	Eye drops
23	Female	Optics Techniques	Fourth	More than 7 hours	Laptop	Yes	No	No	No	Yes	Changing screen settings
23	Male	Radiological Techniques	Fourth	More than 7 hours	Laptop	No	Yes	Yes	No	Yes	Increasing rest periods
21	Female	Optics Techniques	Second	More than 7 hours	Tablet	Yes	No	No	Yes	Yes	Changing screen settings
23	Male	Prosthetic Dental Techniques	Fourth	5-7 hours	Laptop	Yes	Yes	No	No	No	None
23	Male	Anesthesia Techniques	Third	2-4 hours	Laptop	No	No	No	No	Yes	None
20	Male	Radiological Techniques	First	2-4 hours	Laptop	Yes	Yes	No	No	Yes	None
23	Male	Anesthesia Techniques	Fourth	More than 7 hours	Laptop	No	No	Yes	Yes	Yes	Increasing rest periods
20	Male	Medical Laboratories Techniques	First	More than 7 hours	Smartphone	Yes	No	Yes	No	Yes	Increasing rest periods
23	Male	Radiological Techniques	Fourth	2-4 hours	Laptop	No	No	Yes	No	No	None
20	Female	Optics Techniques	First	More than 7 hours	Tablet	Yes	No	No	No	Yes	None
23	Male	Medical Laboratories Techniques	Fourth	More than 7 hours	Laptop	Yes	No	No	No	No	Increasing rest periods
23	Male	Prosthetic Dental Techniques	Third	5-7 hours	Smartphone	Yes	Yes	No	Yes	Yes	None
23	Male	Prosthetic Dental Techniques	Fourth	More than 7 hours	Laptop	Yes	No	Yes	Yes	Yes	None
23	Male	Anesthesia Techniques	Fourth	More than 7 hours	Laptop	Yes	Yes	Yes	Yes	Yes	None
21	Male	Radiological Techniques	Second	5-7 hours	Tablet	Yes	No	No	No	No	Increasing rest periods
23	Female	Optics Techniques	Fourth	5-7 hours	Tablet	Yes	Yes	No	No	No	Eye drops
23	Male	Medical Laboratories Techniques	Third	5-7 hours	Laptop	Yes	No	No	Yes	Yes	Eye drops
23	Male	Anesthesia Techniques	Third	5-7 hours	Laptop	Yes	No	No	Yes	Yes	Eye drops
23	Male	Prosthetic Dental Techniques	Fourth	2-4 hours	Smartphone	No	Yes	No	Yes	Yes	None
21	Female	Prosthetic Dental Techniques	Second	Less than 2 hours	Smartphone	No	No	Yes	No	Yes	None
21	Female	Anesthesia Techniques	Second	Less than 2 hours	Smartphone	No	No	No	Yes	Yes	None
23	Female	Optics Techniques	Fourth	5-7 hours	Tablet	No	No	No	Yes	No	Changing screen settings
20	Male	Radiological Techniques	First	More than 7 hours	Smartphone	No	Yes	Yes	No	Yes	Changing screen settings
21	Male	Prosthetic Dental Techniques	Second	2-4 hours	Laptop	No	Yes	No	Yes	Yes	Eye drops
23	Female	Optics Techniques	Fourth	More than 7 hours	Smartphone	No	No	Yes	No	No	Increasing rest periods
